# Supplementary material for: The Transcriptional Response to Nonself in the Fungus Podospora anserina
Source: G3 (Bethesda). 2013 Jun 1;3(6):1015–30. doi: 10.1534/g3.113.006262 (PMC3689799; doi:10.1534/g3.113.006262)
Supplement: Supporting Information [file supp_g3.113.006262_TableS1.xls]

## Sheet: whole genome VI expression
File line	Chr order	Name	Fonction	Cat	FC_SI T30 vs T0	FC_SI 1hvs T0	FC_SI 2h vs T0	FC_SI 3h vs T0	FC_SI 4h vs t0	FC max	CHR	Cluster	Signal_P	Extracell	FT	Domain	Ortho.N.crassa	Ortho.S.cerevisiae
1	1	Pa_1_1030	Putative protein of unknown function	idi	1.11	2.23	1.22	1.07	-1.15	2.23	1					56112 , APH	NA	NA
2	2	Pa_1_1010	Putative Glycoside Hydrolase Family 11		-1.1	-1.12	1.07	1.4	1.6		1		signalp	ext		Glyco_hydro_11 , 49899
3	3	Pa_1_1000	Putative sphingoid long-chain base transporter	idi	2.06	-1.03	-1.27	-1.55	-1.55	2.06	1					RTA1
4	4	Pa_1_990	Putative protein of unknown function	idi	1.15	9.51	8.51	8.52	5.81	9.51	1	A				88713	NA	NA
5	5	Pa_1_980	Putative monooxygenase	idi	1.57	4.43	4.12	4.34	3.19	4.43	1					51905	NA	NA
6	6	Pa_1_970	Putative protein of unknown function	idi	1.16	3.42	15.91	26.91	18.95	26.91	1		signalp	ext			NA	NA
7	7	Pa_1_960	Putative transporter		1.13	1.59	1.81	1.88	1.84		1					103473 , MFS_1	NCU00857	NA
8	8	Pa_1_950	Putative protein of unknown function		3.4	1.47	2.65	3.2	3.06		1		signalp	ext			NCU00859	NA
9	9	Pa_1_940	Putative GTPase-activating protein		-1.64	1.21	-1.28	-1.14	-1.18		1					48350 , RhoGAP	NCU02915	NA
10	10	Pa_1_930	Putative protein of unknown function		1.23	-1.46	-1.99	-1.86	-1.62		1					53335	NCU02917	NA
11	11	Pa_1_920	Putative protein of unknown function	idi	1.22	1.71	1.92	2.02	1.99	2.02	1					54427	NCU00856	NA
12	12	Pa_1_910	Putative monooxygenase		-1.5	1.68	1.39	1.31	1.23		1					51905 , FMO-like	NA	NA
13	13	Pa_1_900	Putative transcriptional activator protein	idi	-1.01	2.11	1.86	1.98	1.96	2.11	1				FT	57701 , Fungal_trans , Zn_clus ,	NCU02934	NA
14	14	Pa_1_890	Putative protein cgi-121	idi	-1.46	1.78	1.98	2.14	2.24	2.24	1						NCU02935	YML036W
15	15	Pa_1_880	Putative mitochondrial proline oxidase precursor		-1.7	1.35	-1.04	1.19	1.35		1					51730 , Pro_dh	NCU02936	YLR142W
16	16	Pa_1_870	Putative protein of unknown function		-1.39	1.14	-1.16	-1.02	1.07		1						NCU02937	NA
17	17	Pa_1_860	Putative protein of unknown function		-1.31	-1.03	-1.1	-1.37	-1.45		1						NCU02938	NA
18	18	Pa_1_850	Putative transporter		-1.29	1	-1.43	-1.5	-1.43		1					Zip	NCU00860	NA
19	19	Pa_1_840	Putative protein of unknown function		1.05	1.47	1.63	2.01	2.35		1		signalp	ext		49344	NA	NA
20	20	Pa_1_830	Putative permease		-1.63	-2	-1.95	-1.67	-1.57		1					Sugar_tr , 103473	NCU00988	NA
21	21	Pa_1_820	Putative protein of unknown function	idi	-1.15	2.01	13.8	10.7	7.18	13.8	1	E					NCU00990	NA
22	22	Pa_1_810	Putative protein of unknown function	idi	2.66	2.28	2.91	4.31	4.19	4.31	1						NCU00992	NA
23	23	Pa_1_800	Putative Endothiapepsin precursor	idi	1.02	3.16	2.36	2.28	2.31	2.36	1		signalp			50630 , Asp	NCU00994	NA
24	24	Pa_1_790	Putative transporter		1.03	1.15	1.18	1.29	1.36		1					OPT	NCU09874	NA
25	25	Pa_1_780	Putative protein of unknown function	idi	-1.21	1	1.24	1.93	2.2	2.2	1		signalp	ext		53474	NA	NA
26	26	Pa_1_770	Putative protein of unknown function		1.06	1.13	-1	1.18	1.26		1						NA	NA
27	27	Pa_1_760	Putative protein of unknown function		1.16	-1.48	-1.53	-1.38	-1.24		1					56300	NCU02940	YIL039W
28	28	Pa_1_750	Putative protein of unknown function		-1.14	1.41	-1.13	-1.07	-1.07		1		signalp	ext			NA	NA
29	29	Pa_1_740	Putative mitochondrial import inner membrane translocase subunit tim-50 precursor	down	1.57	-1.02	-2.18	-1.91	-1.79	-2.18	1		signalp			NIF , 56784	NCU02943	YPL063W
30	30	Pa_1_730	Putative protein of unknown function		-1.91	1.23	1.22	1.25	1.33		1		signalp				NCU02942	NA
31	31	Pa_1_720	Putative 2-nitropropane dioxygenase precursor		-2.73	1.05	-1.12	-1.06	-1.02		1		signalp			51412 , NPD	NCU03949	NA
32	32	Pa_1_710	Putative transporter	down	-1.47	-2.03	-2.4	-1.92	-1.88	-2.4	1					103473 , MFS_1	NA	NA
33	33	Pa_1_700	Putative protein of unknown function	down	-1.92	-4.43	-5.26	-5	-5.08	-5.26	1					48097	NCU09883	NA
34	34	Pa_1_690	Putative metacaspase	idi	1.78	2.68	2.53	2.36	2.36	2.68	1					Peptidase_C14 , 52129	NA	NA
35	35	Pa_1_680	Putative protein of unknown function	idi	1.36	2.16	1.66	1.19	1.09	2.16	1					51045 , WW	NCU09881	YFL010C
36	36	Pa_1_670	Putative protein of unknown function	idi	-1.92	1.14	2.49	4.01	5.63	5.63	1	E				52821	NCU10125	NA
37	37	Pa_1_675	Putative small nuclear ribonucleoprotein G		1.16	-1.12	-1.33	-1.36	-1.25		1					LSM , 50182	NCU09880	YFL017W-A
38	38	Pa_1_660	Putative protein of unknown function		-1.2	-1.18	-1.22	-1.04	1.03		1						NCU09879	NA
39	39	Pa_1_650	Putative protein of unknown function		1.13	1.34	1.38	1.38	1.28		1		signalp				NCU09878	NA
40	40	Pa_1_640	Putative protein of unknown function		-1.04	-1.3	-1.42	-1.23	-1.23		1						NCU09877	NA
41	41	Pa_1_630	Putative protein of unknown function		-1.12	1.27	1.2	1.22	1.21		1					103473 , MFS_1	NCU09876	NA
42	42	Pa_1_620	Putative Glycosyltransferase Family 2	idi	1.07	1.29	1.46	1.85	2.01	2.01	1						NCU09875	NA
43	43	Pa_1_618	Putative protein of unknown function		-1.17	1.27	3.15	2.34	2.47		1						NA	NA
44	44	Pa_1_615	Putative mitochondrial NAD-dependent malic enzyme precursor		-1.07	1.04	1.13	1.34	1.9		1					53223 , Malic_M , malic , 51735	NCU02906	YKL029C
45	45	Pa_1_610	Putative cytosolic 60S ribosomal protein Rpl23	down	1.21	-1.07	-1.66	-2.09	-2.46	-2.46	1					Ribosomal_L14 , 50193	NCU02905	YBL087C
46	46	Pa_1_600	Putative protein of unknown function	down	1.12	-1.66	-2.9	-2.83	-2.73	-2.9	1		signalp	ext		53474 , Abhydrolase_1	NCU02904	NA
47	47	Pa_1_590	Putative plasma membrane protein Pth11-like		-1.06	-1.15	-1.18	1.09	1.25		1						NCU02903	NA
48	48	Pa_1_580	Putative protein of unknown function	down	-1.99	-4.93	-6.3	-11.42	-15.26	-15.26	1					HET	NA	NA
49	49	Pa_1_570	Putative protein of unknown function		-1.22	-1.07	1.03	-1.32	-1.55		1					HET	NA	NA
50	50	Pa_1_560	Putative protein of unknown function		-1.45	-1.24	1.01	1.07	1.18		1						NCU02899	YJL123C
51	51	Pa_1_550	Putative protein of unknown function		-1.06	-1.79	-1.74	-1.79	-1.83		1						NCU02898	NA
52	52	Pa_1_540	Putative protein of unknown function	idi	22.12	38.48	30.8	17.98	8.74	38.48	1	C					NA	NA
53	53	Pa_1_530	Putative Glycoside Hydrolase Family 75	idi	1.89	3.71	3.12	4.25	4.39	4.39	1	B	signalp			Chitosase	NCU02909	NA
54	54	Pa_1_520	Putative protein of unknown function	down	1.33	-1.29	-2.15	-2.03	-1.98	-2.15	1					Acetyltransf_1 , 55729	NA	NA
55	55	Pa_1_510	Putative protein of unknown function		1.16	1.77	1.22	1.25	1.33		1					48403 , Ank	NA	NA
56	56	Pa_1_500	Putative Glycoside Hydrolase Family 61		-1.07	1.35	1.19	1.24	1.32		1					Glyco_hydro_61 , 57180 , CBM_1 ,	NA	NA
57	57	Pa_1_495	Putative protein of unknown function	isp	1.06	2.47	4.37	6.9	8.22		1		signalp				NA	NA
58	58	Pa_1_493	Putative protein of unknown function		-1.16	-1.14	-1.4	-1.19	-1.08		1						NA	NA
59	59	Pa_1_480	Putative Glycoside Hydrolase Family 55		1.03	1.16	-1.16	-1.41	-1.2		1					51126	NA	NA
60	60	Pa_1_470	Putative GMC oxidoreductase	idi	1.39	1.65	2.99	3.4	2.91	3.4	1		signalp	ext		51905 , GMC_oxred_N , GMC_oxred_C , 54373	NA	NA
61	61	Pa_1_460	Putative protein of unknown function		1.56	-1.59	-3.69	-2.84	-2.37		1		signalp	ext			NA	NA
62	62	Pa_1_450	Putative protein of unknown function		-1.07	1.85	1.86	1.83	1.51		1						NA	NA
63	63	Pa_1_440	Putative protein of unknown function	idi	-1.02	-1.34	2.89	3.11	2.16	3.11	1	E	signalp	ext			NCU02910	NA
64	64	Pa_1_430	Putative protein of unknown function	idi	-1.06	1.2	2.22	1.23	-1.09	2.22	1						NA	NA
65	65	Pa_1_420	Putative kinase	down	-1.44	-2.88	-1.72	-1.96	-2.18	-2.88	1					56112 , Pkise	NA	NA
66	66	Pa_1_410	Putative protein of unknown function	idi	1.62	2.91	13.51	26.29	49.06	49.06	1	E					NCU02877	NA
67	67	Pa_1_400	Putative protein of unknown function	idi	-1.36	1	3.5	5.11	5.5	5.5	1	E				50978	NA	NA
68	68	Pa_1_390	Putative protein of unknown function	down	-1.29	-4.1	-9.6	-8.8	-10.84	-9.6	1						NA	NA
69	69	Pa_1_380	Putative protein of unknown function	down	-1.53	-5.18	-4.64	-4.57	-4.77	-5.18	1						NA	NA
70	70	Pa_1_370	Putative protein of unknown function	idi	3.18	3.27	5.05	9.51	10.69	10.69	1					51735 , NmrA	NA	NA
71	71	Pa_1_360	Putative protein of unknown function	isp	3.29	2.06	2.5	3.79	4.34		1						NA	NA
72	72	Pa_1_350	Putative protein of unknown function		1.02	1.15	-1.18	-1.01	1.01		1					53335 , Methyltransf_11	NCU06616	YER175C
73	73	Pa_1_340	Putative protein of unknown function	down	-1.38	-5.26	-6.67	-9.75	-11.92	-11.92	1						NA	NA
74	74	Pa_1_330	Putative protein of unknown function	idi	2.33	4.36	6.34	7.27	6.99	7.27	1	B					NA	NA
75	75	Pa_1_320	Putative alcohol dehydrogenase		-1.62	-1.32	-1.27	1.11	1.28		1					50129 , 51735 , ADH_N , ADH_zinc_N	NCU11243	NA
76	76	Pa_1_310	Putative o-methylsterigmatocystin oxidoreductase	down	-1.37	-1.86	-2.16	-2.16	-2.16	-2.16	1		signalp			48264 , p450	NCU11242	NA
77	77	Pa_1_300	Putative protein of unknown function		-1.59	-3.46	-5.29	-7.48	-8.04		1				FT	57701 , Zn_clus , 57667 , zf-C2H2	NCU02853	YER028C
78	78	Pa_1_295	Putative protein of unknown function		-1.07	2.34	3.08	2.91	2.86		1						NA	NA
79	79	Pa_1_290	Putative protein of unknown function	idi	30.77	40.86	25	14.32	13	40.86	1	C					NA	NA
80	80	Pa_1_280	Putative protein of unknown function	idi	1.33	6.09	10.12	14.51	14.75	14.75	1	E					NA	NA
81	81	Pa_1_278	Putative protein of unknown function	idi	-1.05	2.44	2.19	2.81	3.51	3.51	1		signalp	ext			NA	NA
82	82	Pa_1_275	Putative protein of unknown function		1.04	1.13	-1.16	-1.25	-1.62		1		signalp			49777	NA	NA
83	83	Pa_1_270	Putative protein of unknown function		1.57	1.41	1.23	1.05	1.13		1						NA	NA
84	84	Pa_1_260	Putative protein of unknown function		1.58	1.12	1.5	1.29	-1.26		1		signalp	ext			NA	NA
85	85	Pa_1_250	Putative Glycoside Hydrolase Family 11		-1.06	1.36	3.05	5.86	5.69		1		signalp	ext		Glyco_hydro_11 , 49899	NCU02855	NA
86	86	Pa_1_240	Putative protein of unknown function	idi	-1.01	2.99	1.99	1.89	1.84	2.99	1						NCU08637	NA
87	87	Pa_1_230	Putative protein of unknown function		1.18	1.18	1.14	1.39	1.19		1				FT	46785 , Fork_head	NCU08634	NA
88	88	Pa_1_220	Putative protein of unknown function		1.04	-1.1	-1.2	1.05	1.02		1						NCU08633	NA
89	89	Pa_1_210	Putative protein of unknown function		-1.03	1.13	-1.15	-1.21	-1.27		1					50978 , WD40	NCU08632	YOL138C
90	90	Pa_1_206	Putative protein of unknown function		1.24	-1.02	1	1.14	1.13		1		signalp			51735	NA	NA
91	91	Pa_1_205	Putative protein of unknown function		-2.11	1.47	1.61	1.66	1.71		1						NA	NA
92	92	Pa_1_200	Putative protein of unknown function	idi	-1.03	2.16	1.98	2.19	2.37	2.37	1						NA	NA
93	93	Pa_1_190	Putative protein of unknown function	down	-1.28	-2.86	-5.42	-6.13	-6.81	-6.81	1						NCU02847	NA
94	94	Pa_1_180	Putative UV radiation resistance-associated gene protein		-1.05	-1.08	-1.08	-1.24	-1.22		1						NCU02846	NA
95	95	Pa_1_175	Putative protein of unknown function	isp	-1.02	2.24	4.05	8.35	10.67		1		signalp				NA	NA
96	96	Pa_1_170	Putative protein of unknown function	idi	-1.71	2.07	1.74	1.9	2.23	2.23	1						NCU08624	NA
97	97	Pa_1_160	Putative protein of unknown function		-1.37	-1.66	-1.98	-1.98	-1.55		1					52317	NA	NA
98	98	Pa_1_150	Putative protein of unknown function		-1.2	-1.74	-1.28	-1.65	-1.65		1						NCU08630	NA
99	99	Pa_1_145	Putative protein of unknown function		-1.03	-1.55	-1.59	-1.43	-1.19		1						NA	NA
100	100	Pa_1_140	Putative deoxyribodipyrimidine photo-lyase		2.9	1.1	-1.1	-1.61	-1.8		1					FAD_binding_7 , 48173 , D_photolyase , 52425	NCU08626	YOR386W
101	101	Pa_1_130	Putative cytosolic 40S ribosomal protein Rps21	down	1.06	-1.39	-3.3	-4.29	-5.1	-5.1	1					Ribosomal_S21e	NCU08627	YKR057W
102	102	Pa_1_120	Putative protein of unknown function		-1.53	-1.65	1	1.37	1.81		1					SAP , 55811 , 68906 , NUDIX	NCU08628	NA
103	103	Pa_1_110	Putative protein of unknown function	idi	1.12	-1.43	3.6	4.79	4.95	4.95	1		signalp	ext			NA	NA
104	104	Pa_1_100	Putative protein of unknown function		1.19	1.75	1.6	2.32	1.83		1					48439
105	105	Pa_1_90	Putative protein of unknown function	idi	1.75	27.07	31.64	21.79	12.98	31.64	1	A					NA	NA
106	106	Pa_1_85	Putative protein of unknown function		-1.56	-2	-1.23	2.04	2.51		1						NA	NA
107	107	Pa_1_80	Putative protein of unknown function	idi	1.53	-1.17	-1.11	2.83	4.13	4.13	1	E				53474	NA	NA
108	108	Pa_1_75	Putative protein of unknown function		-1.16	-2.19	-1.55	1.36	2.18		1						NA	NA
109	109	Pa_1_70	Putative Carbohydrate Esterase Family 5	down	-1.38	-2.43	-2.58	-2.78	-2.9	-2.9	1		signalp	ext		Cutise , 53474	NA	NA
110	110	Pa_1_60	Putative protein of unknown function		1.08	-1.7	-1.46	-1.19	-1.08		1		signalp				NA	NA
111	111	Pa_1_58	Putative protein of unknown function		-1.04	1.02	1.12	2.27	2.97		1						NA	NA
112	112	Pa_1_55	Putative protein of unknown function		-1.11	1.36	1.32	1.23	1.15		1		signalp				NA	NA
113	113	Pa_1_50	Putative protein of unknown function	down	1.02	-1.44	-2	-1.99	-1.93	-2	1						NA	NA
114	114	Pa_1_45	Putative protein of unknown function	down	1.18	-2.07	-2.12	-2.05	-2.07	-2.12	1		signalp	ext		52266	NA	NA
115	115	Pa_1_40	Putative Carbohydrate Esterase Family 3	down	-1.91	-2.09	-1.27	-1.03	-1.01	-2.09	1						NCU00847	NA
116	116	Pa_1_30	Putative protein similar to TmpA of Emericella nidulans		-1.65	-3.89	-3.8	-3.65	-4.46		1						NCU00848	NA
117	117	Pa_1_20	Putative esterase		-1.08	1.63	2.5	2.87	2.59		1		signalp	ext		Tanse	NA	NA
118	118	Pa_1_10	Putative protein of unknown function		-1.02	1.01	1.65	1.45	1.27		1
119	119	Pa_1_1040	Putative protein of unknown function		-1.66	-1.06	-1.26	-1.21	-1.25		1					57850 , zf-CCCH	NCU02914	NA
120	120	Pa_1_1045	Putative protein of unknown function		1.29	2.1	2.31	3.38	2.22		1						NA	NA
121	121	Pa_1_1050	Putative Glycoside Hydrolase Family 43		-1.07	2.23	2.94	2.52	2.39		1		signalp	ext		75005	NCU00852	NA
122	122	Pa_1_1060	Putative protein of unknown function		1.17	1.54	1.03	-1.11	-1.4		1						NCU10889	NA
123	123	Pa_1_1070	Putative protein of unknown function	idi	2.08	7.25	6.29	6.96	7.64	7.64	1	A				HET	NA	NA
124	124	Pa_1_1080	Putative protein of unknown function		-1.65	-1.03	1.66	1.85	1.84		1					53474	NCU00854	NA
125	125	Pa_1_1090	Putative protein of unknown function	idi	1.32	3.65	4.62	5.32	5.39	5.39	1	E				HET	NA	NA
126	126	Pa_1_1100	Putative protein of unknown function		-1.06	1.4	-1.24	1.02	1.13		1						NA	NA
127	127	Pa_1_1110	Putative vanillyl-alcohol oxidase	idi	-1.2	4.83	3.49	4.86	5.26	5.26	1	A				56176 , 55103 , FAD_binding_4 ,	NA	NA
128	128	Pa_1_1120	Putative protein of unknown function	idi	8.5	12.99	12.17	14.05	15.3	15.3	1	B					NA	NA
129	129	Pa_1_1125	Putative protein of unknown function	idi	6.23	20.04	21.42	24.21	24.75	24.75	1	B					NA	NA
130	130	Pa_1_1130	Putative protein of unknown function	idi	6.5	7.05	10.26	11.16	11	11.16	1	B					NA	NA
131	131	Pa_1_1140	Putative monooxygenase	down	-1.12	-2.33	-2.95	-3.1	-2.72	-3.1	1					51905 , FMO-like , Thi4 ,	NCU02894	NA
132	132	Pa_1_1150	Putative protein of unknown function	idi	-1.16	1.76	2.63	4.49	5.17	5.17	1	E	signalp				NA	NA
133	133	Pa_1_1160	Putative protein of unknown function	idi	1.1	2.79	1.49	1.22	1.12	2.79	1		signalp	ext		54427	NA	NA
134	134	Pa_1_1170	Putative protein of unknown function		1.15	1.8	-1.16	-1.54	-1.55		1						NA	NA
135	135	Pa_1_1175	Putative protein of unknown function		-1	1.21	-1.21	-1.4	-1.39		1		signalp	ext			NA	NA
136	136	Pa_1_1180	Putative protein of unknown function	idi	1.08	1.25	1.56	1.8	2.3	2.3	1		signalp				NA	NA
137	137	Pa_1_1190	Putative protein of unknown function	idi	1.12	5.92	9.36	15.55	19.07	19.07	1	E					NCU02890	NA
138	138	Pa_1_1194	Putative protein of unknown function		-1.09	-1.26	-2.44	-3.43	-5.45		1						NA	NA
139	139	Pa_1_1197	Putative protein of unknown function	down	-1.18	-1.29	-2.73	-4.54	-5.29	-5.29	1		signalp	ext			NA	NA
140	140	Pa_1_1200	Putative protein of unknown function		6.72	-1.4	-1.81	-1.43	-1.26		1					HET	NA	NA
141	141	Pa_1_1210	Putative protein of unknown function	idi	5.5	2.88	1.02	1.01	1.07	5.5	1	E				51322 , LysM , Rick_17kDa_Anti , 54106	NA	NA
142	142	Pa_1_1215	Putative protein of unknown function		1.06	-1.01	-1.17	-1.26	-1.19		1					48452	NA	NA
143	143	Pa_1_1220	Putative protein of unknown function		1.02	2.68	1.96	1.45	1.08		1					56601 , Beta-lactamase	NA	NA
144	144	Pa_1_1230	Putative protein of unknown function		1.1	1.56	1.66	1.94	1.98		1						NA	NA
145	145	Pa_1_1240	Putative voltage-gated potassium channel subunit beta		-1.74	-5.37	-6.29	-6.25	-5.79		1					51430 , Aldo_ket_red	NCU02887	NA
146	146	Pa_1_1250	Putative protein of unknown function	idi	1.41	2	2.24	2.76	2.95	2.95	1						NCU02886	NA
147	147	Pa_1_1260	Putative serine/threonine-protein kinase	idi	1.51	2.61	2.99	3.88	4.05	4.05	1		signalp			56112 , Pkise	NCU02885	NA
148	148	Pa_1_1270	Putative protein of unknown function	idi	1.09	1.54	1.64	4.13	9.01	9.01	1	E	signalp				NCU02884	NA
149	149	Pa_1_1280	Putative protein of unknown function		-1.3	-1.29	1.08	1.13	1.23		1						NA	NA
150	150	Pa_1_1290	Putative protein of unknown function	down	-2.04	-5.72	-8.61	-13.76	-15.77	-15.77	1					52833	NCU02888	NA
151	151	Pa_1_1295	Putative protein of unknown function		1.13	1.1	1.26	1.2	1.32		1						NA	NA
152	152	Pa_1_1300	Putative protein of unknown function	idi	26.56	7.38	12.97	13.41	12.62	26.56	1	D					NA	NA
153	153	Pa_1_1310	Putative protein of unknown function	down	-1.56	-7.75	-4.31	-3.21	-3.04	-7.75	1						NCU02882	NA
154	154	Pa_1_1320	Putative protein of unknown function		-1.74	-2.31	1.07	-1.47	-2.33		1		signalp	ext			NCU02880	NA
155	155	Pa_1_1330	Putative zinc-regulated transporter		-1.32	-1.03	-1.29	-1.49	-1.59		1					Zip	NCU02879	NA
156	156	Pa_1_1340	Putative protein of unknown function		1.04	1.3	1.36	1.54	1.61		1				FT	Fungal_trans , 57701 , Zn_clus ,	NCU02896	NA
157	157	Pa_1_1350	Putative hydrolase	idi	1.82	5.21	4.16	2.64	1.52	5.21	1	G				55811 , NUDIX	NCU02895	NA
158	158	Pa_1_1360	Putative transporter	down	1.18	-2.18	-1.58	-2.31	-2.86	-2.86	1					103473 , MFS_1	NA	YPR198W
159	159	Pa_1_1370	Putative protein of unknown function	idi	1.6	1.93	1.78	2.06	2.2	2.2	1					51206 , 52047 , cNMP_binding , F-box	NCU08642	NA
160	160	Pa_1_1380	Putative protein of unknown function		-1.27	1.17	1.55	1.49	1.45		1						NCU10028	NA
161	161	Pa_1_1390	Putative peptide methionine sulfoxide reductase		1.27	-1.15	-1.25	-1.21	-1.1		1					PMSR , 55068	NCU10029	YER042W
162	162	Pa_1_1400	Putative protein of unknown function	idi	1.16	4.5	7.86	10.13	11.16	11.16	1	E				HET	NA	NA
163	163	Pa_1_1410	Putative protein of unknown function	idi	1.1	3.54	6.45	9.27	12.33	12.33	1	E				56112 , Pkise	NA	NA
164	164	Pa_1_1420	Putative protein of unknown function	idi	1.31	7.21	9.15	11.4	13.9	13.9	1	E				56112 , Pkise	NA	NA
165	165	Pa_1_1430	Putative thiamin pyrophosphokinase	down	1.19	-1.26	-2.11	-2.47	-2.41	-2.47	1					55811 , NUDIX	NCU05014	NA
166	166	Pa_1_1440	Putative protein of unknown function	idi	1.54	2.07	2.26	2.17	1.85	2.26	1		signalp	ext		WSC , 49785 , CBM_4_9 ,	NCU10416	NA
167	167	Pa_1_1442	Putative protein of unknown function		-1.03	-1.12	-1.83	-1.46	-1.2		1						NA	NA
168	168	Pa_1_1444	Putative protein of unknown function		1.26	1.12	1.17	1.56	1.4		1					M	NA	NA
169	169	Pa_1_1450	Putative D-3-phosphoglycerate dehydrogenase	down	-1.82	-3.56	-4.72	-4.8	-5.01	-5.01	1					2-Hacid_dh_C , 51735 , 52283 ,	NCU11195	NA
170	170	Pa_1_1455	Putative protein of unknown function		1.08	1.44	1.69	1.6	1.35		1						NCU00885	NA
171	171	Pa_1_1460	Putative 3-hydroxyacyl-CoA dehydrogenase		-1.21	-1.36	-1.68	-1.17	1.32		1		signalp			51735 , adh_short	NCU11196	NA
172	172	Pa_1_1470	Putative GTP-binding protein	idi	1.2	-1.59	1.27	2.57	3	3	1	E				Ras , 52540	NCU00889	NA
173	173	Pa_1_1480	Putative Glycoside Hydrolase Family 2	down	-2.39	-4.51	-4.35	-3.37	-2.98	-4.51	1					51445 , 49785 , 49303 , Glyco_hydro_2	NCU00890	NA
174	174	Pa_1_1490	Putative sorbitol dehydrogenase	down	-1.87	-3.4	-3.81	-2.68	-1.9	-3.81	1					50129 , ADH_N , 51735 , ADH_zinc_N	NCU00891	YJR159W
175	175	Pa_1_1500	Putative folylpolyglutamate synthase	down	-1.03	-2.02	-5.23	-5.89	-5.64	-5.89	1					53623 , 53244	NCU00892	YOR241W
176	176	Pa_1_1510	Putative folylpolyglutamate synthase		1.11	-1.72	1.27	1.32	1.15		1					53623 , 53244	NCU00893	NA
177	177	Pa_1_1530	Putative protein of unknown function	down	1.23	-1.42	-2.58	-3.04	-3.25	-3.25	1					48452	NCU00894	YKR016W
178	178	Pa_1_1540	Putative GTP-binding protein		1.06	1.26	1.28	1.3	1.21		1					Ras , 52540	NCU00895	YKR014C
179	179	Pa_1_1550	Putative protein of unknown function		-1.2	-1.38	1.49	1.53	1.32		1					Syja_N	NCU00896	YKL212W
180	180	Pa_1_1560	Putative protein of unknown function		-1.31	-1.18	-1.4	-1.05	1.14		1						NCU00929	NA
181	181	Pa_1_1565	Putative protein of unknown function		1.04	-1.45	-1.62	-1.63	-1.22		1						NA	NA
182	182	Pa_1_1570	Putative protein of unknown function	idi	-1.89	1.25	1.63	1.99	2.11	2.11	1		signalp				NCU00928	NA
183	183	Pa_1_1580	Putative Kinesin-like protein bimC	down	-1.09	-1.89	-1.76	-2.33	-2.36	-2.36	1					Kinesin , 52540	NCU00927	YBL063W
184	184	Pa_1_1590	Putative protein of unknown function	down	-1.13	-4.11	-4.77	-4.4	-4.49	-4.77	1					56784 , Hydrolase	NA	NA
185	185	Pa_1_1600	Putative protein of unknown function	idi	-1.12	-1.12	1.7	4.15	5.15	5.15	1	E	signalp				NCU00923	NA
186	186	Pa_1_1610	Putative protein of unknown function		1.37	-1.17	1.33	1.76	1.76		1						NA	NA
187	187	Pa_1_1620	Putative protein of unknown function		-1.49	-1.94	-1.99	-1.5	-1.26		1						NCU00921	NA
188	188	Pa_1_1630	Putative GPI transamidase component PIG-U		1.02	1.5	1.3	1.27	1.24		1					PIG-U	NCU00924	YLR459W
189	189	Pa_1_1640	Putative Pescadillo homolog	down	1.74	-2.49	-10.33	-8.38	-5.87	-10.33	1					Pescadillo_N , 52113 , BRCT ,	NCU00925	YGR103W
190	190	Pa_1_1650	Putative protein of unknown function	down	-1.17	-1.45	-2.02	-1.88	-1.61	-2.02	1						NCU00926	NA
191	191	Pa_1_1660	Putative protein of unknown function		1.22	-1.25	-1.23	-1.15	-1.05		1						NA	NA
192	192	Pa_1_1670	Putative isoleucyl-tRNA synthetase	down	1.3	1.09	-1.35	-1.83	-2.07	-2.07	1					tR-synt_1 , 52374 , 47323 , 50677 , Anticodon_1 , zf-FPG_IleRS ,	NCU00920	YPL040C
193	193	Pa_1_1680	Putative ATP-dependent RNA helicase	down	1.5	-2.1	-6.22	-5.5	-4.18	-6.22	1					52540 , Helicase_C , DEAD ,	NCU00919	YGL171W
194	194	Pa_1_1690	Putative protein of unknown function	idi	2.68	4.37	7.45	9.21	9.36	9.36	1	B					NCU00918	NA
195	195	Pa_1_1700	Putative protein of unknown function		1.21	-1.18	-1.11	1.09	1.28		1					53300	NCU04233	NA
196	196	Pa_1_1710	Putative vacuolar calcium ion transporter	down	-1.97	-4.27	-2.85	-1.67	-1.23	-4.27	1					_Ca_ex	NCU00916	NA
197	197	Pa_1_1720	Putative lysyl-tRNA synthetase		1.18	-1.42	-1.15	1.04	1.08		1					55681 , tR-synt_2 , 50249 , tR_anti	NCU00931	YNL073W
198	198	Pa_1_1730	Putative mitochondrial import inner membrane translocase subunit tim-10		1.36	-1.1	-1.55	-1.09	-1.08		1					zf-Tim10_DDP	NCU00930	YHR005C-A
199	199	Pa_1_1740	Putative protein similar to STB2 of Saccharomyces cerevisiae		-1.11	1.1	-1.03	1.01	1.03		1						NCU00897	YMR053C
200	200	Pa_1_1750	Putative protein of unknown function		-1.09	1.19	1.56	1.63	1.65		1					57850	NCU00898	YDR255C
201	201	Pa_1_1760	Putative Glycoside Hydrolase Family 76		1.33	1.63	1.54	1.08	1.27		1		signalp	ext		48208	NCU03215	NA
202	202	Pa_1_1770	Putative adenylate kinase		1.12	-1.27	-1.97	-1.95	-1.77		1		signalp			ADK , 52540 , ADK_lid , 57774	NCU03216	YER170W
203	203	Pa_1_1780	Putative protein of unknown function		-1.01	-1.64	-1.58	-1.67	-1.68		1		signalp			LETM1	NCU03217	YPR125W
204	204	Pa_1_1790	Putative protein of unknown function	idi	3.7	2.63	2.49	1.8	1.32	3.7	1						NCU00899	NA
205	205	Pa_1_1800	Putative mitochondrial D-lactate dehydrogenase [cytochrome] precursor	down	-1.03	-2.51	-3.91	-4.82	-4.62	-4.82	1					56176 , FAD-oxidase_C , 55103 , FAD_binding_4	NCU00904	YDL174C
206	206	Pa_1_1810	Putative glutamyl-tRNA(Gln) amidotransferase subunit A	down	-1.25	-2.28	-1.76	-1.35	-1.24	-2.28	1					75304 , Amidase	NCU00905	NA
207	207	Pa_1_1820	Putative protein of unknown function		-1.14	-1.85	-1.85	-1.84	-1.97		1						NCU00906	NA
208	208	Pa_1_1830	Putative Glycosyltransferase Family 2	down	-1.65	-4.97	-9.21	-7.85	-5.72	-9.21	1					53448	NCU00911	NA
209	209	Pa_1_1838	Putative protein of unknown function		-1.03	-2.04	-2.13	-1.67	-1.88		1						NA	NA
210	210	Pa_1_1840	Putative protein of unknown function		-1.62	-1.37	-1.35	-1.14	1.06		1						NCU00912	NA
211	211	Pa_1_1850	Putative GPI-anchored wall transfer protein 1		-1.18	-1.82	-1.27	-1.36	-1.44		1					GWT1	NCU00913	YJL091C
212	212	Pa_1_1860	Putative serine/threonine-protein kinase		1.3	1.28	1.07	-1.06	-1.13		1					Pkise , 56112	NCU00914	YOR233W
213	213	Pa_1_1870	Putative white collar 2 protein		-1.02	-1.22	-1.03	1.15	1.17		1					55785 , PAS	NCU00902	NA
214	214	Pa_1_1880	Putative DNA repair protein RAD50		1.2	1.64	1.01	1.01	1.21		1					52540 , SMC_N	NCU00901	YNL250W
215	215	Pa_1_1890	Putative RNA-binding protein		-1.24	-1.72	-1.63	-1.92	-1.8		1					54928 , RRM_1	NCU03226	NA
216	216	Pa_1_1900	Putative protein of unknown function		-1.41	-1.71	-1.4	-1.28	-1.26		1						NCU00917	NA
217	217	Pa_1_1910	Putative protein of unknown function		-1.01	1.73	1.6	1.92	1.97		1						NCU00900	NA
218	218	Pa_1_1920	Putative sorting nexin-4	idi	-1.09	2.77	2.24	2.18	2.22	2.77	1					64268 , PX	NCU03218	YJL036W
219	219	Pa_1_1930	Putative KEX1 protease precursor		-1.35	-1.22	1.16	1.1	-1		1		signalp			Peptidase_S8 , 52743 , 49785 , P_proprotein	NCU03219	YNL238W
220	220	Pa_1_1940	Putative protein of unknown function		-1.18	-1.22	1.02	1.13	1.2		1						NCU03220	YGR266W
221	221	Pa_1_1950	Putative protein of unknown function	idi	5.21	4.24	5.28	5.71	6.1	6.1	1	B					NA	NA
222	222	Pa_1_1960	Putative protein of unknown function		1.02	-1.07	1.13	1.26	1.33		1						NA	NA
223	223	Pa_1_1970	Putative Glycoside Hydrolase Family 79		-1.09	-1.26	-1.38	-1.33	-1.2		1		signalp	ext			NCU00937	NA
224	224	Pa_1_1980	Putative succinate-semialdehyde dehydrogenase [NADP+]	down	-1.51	-1.97	-2.2	-2.17	-1.94	-2.2	1					Aldedh , 53720	NCU00936	YBR006W
225	225	Pa_1_1990	Putative protein of unknown function	down	-1.81	-1.42	-3.28	-3.75	-4.06	-4.06	1						NCU00938	NA
226	226	Pa_1_2000	Putative signal transduction histidine-protein kinase		1.12	-1.52	-1.82	-1.85	-1.97		1					55874 , HATPase_c , 52172 , Response_reg , 55785 , HisKA ,	NCU00939	NA
227	227	Pa_1_2010	Putative protein of unknown function	down	-1.16	-2.82	-3.52	-2.64	-2.54	-3.52	1						NCU00935	NA
228	228	Pa_1_2020	Putative protein of unknown function		-1.38	-1.21	1.21	1.46	1.37		1						NCU00932	NA
229	229	Pa_1_2030	Putative protein of unknown function	idi	-1.11	1.58	1.8	2.19	2	2.19	1						NA	NA
230	230	Pa_1_2040	Putative protein of unknown function		-1.02	-1.16	-1.04	-1.1	-1.1		1					75304	NA	NA
231	231	Pa_1_2045	Putative protein of unknown function		-1.06	-1.09	-1.01	1.14	1.09		1						NA	NA
232	232	Pa_1_2050	Putative Glycoside Hydrolase Family 37	down	-2.12	-4.96	-5.37	-5.12	-4.75	-5.37	1		signalp	ext		Trehalase , 48208	NCU00943	NA
233	233	Pa_1_2060	Putative alanine racemase	down	-1.85	-2.17	-2.48	-2.66	-2.31	-2.66	1					Beta_elim_lyase , 53383	NCU00944	YEL046C
234	234	Pa_1_2070	Putative protein of unknown function	idi	1.64	1.82	1.81	2.58	2.94	2.94	1				FT	Fungal_trans , 57701	NCU00945	NA
235	235	Pa_1_2080	Putative protein of unknown function		1.18	-1.02	1.07	1.04	1.14		1					64268 , PX	NCU03221	NA
236	236	Pa_1_2090	Putative glutaminyl-peptide cyclotransferase	down	-1.44	-2.25	1.15	1.03	1.02	-2.25	1		signalp			Peptidase_M28 , 53187	NCU09018	YFR018C
237	237	Pa_1_2100	Putative choline/ethanolaminephosphotransferase	down	-1	-2.5	-2.69	-1.98	-1.81	-2.69	1					CDP-OH_P_transf	NCU03223	NA
238	238	Pa_1_2110	Putative protein of unknown function	down	-1.03	-1.31	-1.83	-2.1	-2.19	-2.19	1		signalp				NCU03222	NA
239	239	Pa_1_2120	Putative glycosyltransferase	down	-1.57	-2.08	-1.07	-1.37	-1.52	-2.08	1		signalp			Ribophorin_II	NCU11248	YMR149W
240	240	Pa_1_2130	Putative protein of unknown function	down	-1.18	-1.67	-1.62	-2.08	-2.06	-2.08	1						NCU03225	NA
241	241	Pa_1_2140	Putative heavy metal tolerance protein precursor		1.12	-2.21	-1.84	-1.27	-1.22		1					52540 , ABC_tran , 90123 , ABC_membrane	NCU03228	NA
242	242	Pa_1_2150	Putative import inner membrane translocase subunit tim44	down	1.67	-1.52	-3.03	-2.42	-2.55	-3.03	1		signalp			Tim44	NCU03229	YIL022W
243	243	Pa_1_2160	Putative protein of unknown function	down	1.08	-1.32	-2.17	-1.86	-1.79	-2.17	1					53137	NCU03230	YNL306W
244	244	Pa_1_2170	Putative mitochondrial chaperone		1.53	-1.15	-1.77	-1.45	-1.45		1					52540 , AAA	NCU03231	YDR375C
245	245	Pa_1_2180	Putative protein of unknown function	down	-2.01	-1.51	-1.27	-1.26	-1.39	-2.01	1					101931	NCU03232	NA
246	246	Pa_1_2190	Putative protein of unknown function		1.13	-1.05	-1.41	-1.73	-1.73		1					81514	NCU03233	YGR183C
247	247	Pa_1_2200	Putative E3 ubiquitin-protein ligase		-1.26	-1.18	1.03	1.07	1.03		1					zf-UBR1	NCU03234	YGR184C
248	248	Pa_1_2205	Putative serine/threonine-protein phosphatase 2A		-1.21	1.05	1.22	1.31	1.3		1					PTPA	NCU03269	YPL152W
249	249	Pa_1_2210	Putative protein of unknown function		1.09	1.68	1.47	1.59	1.63		1		signalp			54211 , 55666	NCU03268	YGR095C
250	250	Pa_1_2220	Putative protein of unknown function		-1.52	1.03	-1.05	1.02	-1.08		1					111331 , D_kise	NCU03267	YJR049C
251	251	Pa_1_2230	HOM4 Homeobox protein encoded by hom4	down	-1.23	-1.16	-1.64	-2.4	-2.56	-2.56	1				FT	46689 , Homeobox	NCU03266	NA
252	252	Pa_1_2240	Putative protein of unknown function	idi	3.39	6.1	4.59	4.5	4.58	6.1	1						NCU03265	NA
253	253	Pa_1_2250	Putative Glycoside Hydrolase Family 18	idi	2.63	-1.19	1.91	1.44	1.18	2.63	1					Glyco_hydro_18 , 51445 , 54556 ,	NCU03026	NA
254	254	Pa_1_2260	Putative deubiquitination-protection protein	idi	-1.22	1.46	1.91	2.15	2.13	2.15	1					54236 , ubiquitin , UBA , 46934	NCU03028	YMR276W
255	255	Pa_1_2270	Putative protein of unknown function	idi	-1.13	-1.46	1.27	2.2	2.31	2.31	1		signalp				NA	NA
256	256	Pa_1_2280	Putative UDP-N-acetylglucosamine pyrophosphorylase		1.66	1.93	1.4	1.25	1.17		1					53448 , UDPGP	NCU02109	YDL103C
257	257	Pa_1_2290	Putative G/U mismatch-specific uracil DNA glycosylase		1.19	1.66	1.48	1.05	-1.07		1					52141 , UDG	NCU02098	NA
258	258	Pa_1_2300	Putative secondary metabolism regulator LaeA	idi	1.55	1.6	2.34	2.76	2.56	2.76	1					53335 , Methyltransf_12	NA	NA
259	259	Pa_1_2310	Putative amino acid transporter		1.09	1.11	-1.22	-1.53	-1.65		1						NCU00648	NA
260	260	Pa_1_2320	Putative nicotinate phosphoribosyltransferase	idi	-1.12	2.25	2.85	2.06	1.92	2.85	1					54675 , PRTase	NCU00649	YOR209C
261	261	Pa_1_2330	Putative U3 small nucleolar RNA-associated protein 4	down	1.43	-2.39	-5.18	-6.14	-5.44	-6.14	1					50978 , 50993	NCU00650	YDR324C
262	262	Pa_1_2340	Putative protein similar to protein PNG1 of Gibberella zeae		1.73	1.44	1.46	1.59	1.61		1					54001 , Transglut_core	NCU00651	YPL096W
263	263	Pa_1_2350	Putative protein of unknown function	idi	-1.3	1.64	11.78	13.03	11.89	13.03	1	E					NCU02071	NA
264	264	Pa_1_2360	Putative protein of unknown function	idi	-1.24	1.14	1.55	1.99	2.11	2.11	1						NCU02073	NA
265	265	Pa_1_2370	Putative endoplasmic oxidoreductin-1 precursor		-1.47	-1.78	1.87	1.72	1.37		1		signalp			ERO1 , 110019	NCU02074	YML130C
266	266	Pa_1_2380	Putative cyclin-dependent kinases regulatory subunit		-1.11	-1.29	-1.05	-1.2	-1.21		1					CKS , 55637	NCU02079	YBR135W
267	267	Pa_1_2390	Putative protein of unknown function		1.21	1.21	1.16	1.17	1.19		1					47370 , Bromodomain	NCU02078	NA
268	268	Pa_1_2400	Putative protein of unknown function	idi	1.07	1.92	1.99	2.16	2.21	2.21	1						NA	NA
269	269	Pa_1_2410	PaNox1 NADPH oxidase catalytic subunit encoded by the PaNox1 gene	down	-1.11	-1.58	-2.31	-2.61	-2.94	-2.94	1		signalp			FAD_binding_8 , Ferric_reduct , 63380 , 52343 , D_binding_6	NCU02110	NA
270	270	Pa_1_2420	Putative Myosin-5		1.48	1.23	1.61	1.8	1.61		1					Myosin_head , 52540 , Myosin_tail_2 , IQ	NCU02111	YMR109W
271	271	Pa_1_2430	Putative Glycosyltransferase Family 90		1	-1.28	-1.05	-1.24	-1.24		1						NCU02119	NA
272	272	Pa_1_2440	Putative palmitoyltransferase PFA4		-1.09	-1.1	-1.13	-1.1	-1.18		1					zf-DHHC	NCU02118	YOL003C
273	273	Pa_1_2450	Putative G1/S-specific cyclin CLN1	down	-1.1	-1.64	-2.03	-2.66	-2.95	-2.95	1					Cyclin_N , 47954 , Cyclin_C ,	NCU02114	NA
274	274	Pa_1_2460	Putative protein of unknown function	idi	1.15	2.11	1.9	1.74	1.74	2.11	1						NCU00653	NA
275	275	Pa_1_2470	Putative protein of unknown function	idi	1.01	2.02	2.58	4.23	5.77	5.77	1	E					NCU00652	NA
276	276	Pa_1_2480	Putative protein of unknown function	down	1.15	-1.87	-3.15	-3.99	-4.46	-4.46	1					ATP-synt_G	NCU00644	YPR020W
277	277	Pa_1_2490	Putative sorbitol dehydrogenase	down	-2.05	-7.43	-11.03	-11.03	-11.02	-11.03	1					50129 , ADH_N , 51735 , ADH_zinc_N	NCU00643	NA
278	278	Pa_1_2495	Putative protein of unknown function	idi	1.01	1.36	2.48	4.18	5.5	5.5	1	E					NCU02598	NA
279	279	Pa_1_2500	Putative endoplasmic reticulum transmembrane protein	idi	-1.24	1.18	2.32	2.87	3.17	3.17	1		signalp			Bap31	NCU02599	YDL072C
280	280	Pa_1_2510	Putative protein of unknown function		-1.1	-1.33	-1.36	-1.36	-1.34		1					DUF1479 , 51197	NCU02600	NA
281	281	Pa_1_2520	Putative protein of unknown function		1.06	-1.37	-1.02	-1.52	-1.35		1						NCU02601	NA
282	282	Pa_1_2530	Putative protein of unknown function		1.06	-1.36	-1.28	1.05	1.13		1						NA	NA
283	283	Pa_1_2540	Putative protein of unknown function	down	-1.88	-3.39	-3.53	-2.13	-1.89	-3.53	1					51197 , 2OG-FeII_Oxy	NCU02603	NA
284	284	Pa_1_2550	Putative U3 small nucleolar RNA-associated protein 17	down	1.72	-2.19	-9.3	-9.5	-8.4	-9.5	1					50978	NCU02604	YPL126W
285	285	Pa_1_2560	Putative DNA-directed RNA polymerases I/II/III subunit		1.24	-1.54	-1.65	-1.3	-1.23		1					R_pol_N , 46924	NCU02605	YOR210W
286	286	Pa_1_2570	Putative protein of unknown function		-1.43	1.42	1.21	1.7	1.99		1						NCU02606	NA
287	287	Pa_1_2580	Putative protein of unknown function	idi	7.45	7.77	11.52	12.97	14.57	14.57	1	B	signalp				NCU02099	NA
288	288	Pa_1_2590	Putative protein of unknown function	idi	1.88	2.96	2.36	2.8	3.44	3.44	1						NCU11041	NA
289	289	Pa_1_2600	Putative protein of unknown function	idi	-1.04	1.24	2.01	2.25	2.9	2.9	1					LMBR1	NCU02100	NA
290	290	Pa_1_2610	Putative protein similar to protein cft-1 of Neurospora crassa		-1.02	-1.15	-1.03	1.21	1.35		1					CPSF_A	NCU02082	YDR301W
291	291	Pa_1_2620	Putative protein of unknown function		1.14	-2.32	-5.33	-5.1	-4.55		1						NCU02106	YMR269W
292	292	Pa_1_2630	Putative tRNA(His) guanylyltransferase		-1.4	-1.03	-1.27	-1.43	-1.36		1					Thg1	NCU02105	YGR024C
293	293	Pa_1_2640	Putative protein similar to Set1 complex component swd1 of Schizosaccharomyces pombe		1.08	1.2	1.17	1.09	1.03		1					50978 , WD40	NCU02104	YAR003W
294	294	Pa_1_2650	Putative DNA-directed RNA polymerase II subunit RPB1		1.09	-1.04	1.01	1.13	1.09		1					64484 , R_pol_Rpb1_1 , R_pol_Rpb1_5 , R_pol_Rpb1_2 , R_pol_Rpb1_6 , R_pol_Rpb1_3 , R_pol_Rpb1_7 , R_pol_Rpb1_4 ,	NCU02103	YDL140C
295	295	Pa_1_2660	Putative protein of unknown function		-1.5	-1.32	-1.19	-1.11	-1.03		1						NA	NA
296	296	Pa_1_2670	Putative heat shock protein SSB	down	1.21	-1.57	-4.18	-4.69	-4.26	-4.69	1					HSP70 , 53067 , 100920 ,	NCU02075	YNL209W
297	297	Pa_1_2680	Putative translation initiation factor 4E-1	down	-1.07	-2.25	-2.21	-2.03	-1.91	-2.25	1					IF4E , 55418	NCU02076	YOL139C
298	298	Pa_1_2690	Putative short-chain-fatty-acid--CoA ligase	down	-1.78	-2.82	-2.07	-1.81	-1.86	-2.82	1					56801 , AMP-binding	NCU02107	NA
299	299	Pa_1_2700	Putative protein of unknown function		-1.45	-1.27	1.04	1.31	1.47		1					82657 , BolA	NCU02108	YAL044W-A
300	300	Pa_1_2710	Putative protein of unknown function		-1.2	1.12	-1.04	-1.17	-1.11		1						NCU02101	NA
301	301	Pa_1_2720	Putative phosphatidylinositol-4-phosphate 5-kinase		-1.67	1.32	1.66	1.59	1.44		1					56104 , 52029 , PIP5K , 57903 , FYVE , Cpn60_TCP1 ,	NCU02083	YFR019W
302	302	Pa_1_2730	Putative importin-11		-1.32	1.77	1.01	1.05	-1.04		1					48371 , IBN_N	NCU02069	YPL125W
303	303	Pa_1_2740	Putative dehydrogenase		-1.38	-1.13	-1.5	-1.54	-1.26		1					51735 , 3HCDH_N , 63825 , 48179 , 3HCDH	NA	NA
304	304	Pa_1_2750	PEX2 (CAR1) peroxisomal biogenesis factor 2 encoded by the pex2 (car1) gene		-1.49	-1.36	-1.81	-1.8	-1.66		1					Pex2_Pex12 , zf-C3HC4	NCU02070	YJL210W
305	305	Pa_1_2760	Putative protein of unknown function		-1.03	1.17	1.01	-1.05	-1.25		1						NCU02089	NA
306	306	Pa_1_2770	Putative protein of unknown function	idi	6.6	10.15	10.51	10.75	8.64	10.75	1	B				SWIM	NA	NA
307	307	Pa_1_2780	Putative tyrosine-protein phosphatase CDC14		-1.12	-3.42	-3.54	-5.53	-6.29		1					52799 , DSPc	NCU03246	YFR028C
308	308	Pa_1_2800	Putative protein of unknown function		-1.15	-1.11	1.07	1.01	1.04		1						NCU11247	NA
309	309	Pa_1_2810	Putative protein of unknown function		1.06	1.45	-1.03	-1.24	-1.37		1					50978 , WD40	NCU03244	YBR175W
310	310	Pa_1_2820	Putative neutral sphingomyelinase	down	1.04	1.05	-1.32	-1.85	-2.33	-2.33	1					56219 , Exo_endo_phos	NCU03243	YER019W
311	311	Pa_1_2830	Putative 3-phytase A precursor	down	1.29	-2.76	-5.65	-6.13	-5.71	-6.13	1					53254 , Acid_phosphat_A	NCU03255	NA
312	312	Pa_1_2840	Putative protein of unknown function		-1.33	-1.13	-1.38	-1.3	-1.47		1						NA	NA
313	313	Pa_1_2850	Putative Glycoside Hydrolase Family 5		-1.16	1.26	1.51	1.26	1.24		1		signalp	ext		51445 , Cellulase	NCU03254	NA
314	314	Pa_1_2860	Putative protein of unknown function	idi	1.46	1.8	1.83	1.92	2.15	2.15	1						NCU03253	NA
315	315	Pa_1_2870	Putative oxysterol-binding protein		-1.05	1.24	1.13	1.34	1.27		1					Oxysterol_BP	NCU03258	YKR003W
316	316	Pa_1_2880	Putative protein of unknown function	down	-1.26	-1.63	-2.05	-2.3	-2.24	-2.3	1						NCU03260	NA
317	317	Pa_1_2890	Putative splicing factor U2AF 23 kDa subunit		1.84	-1.34	-1.25	-1.29	-1.37		1					54928 , zf-CCCH	NCU03261	NA
318	318	Pa_1_2900	Putative tricalbin	down	1.66	-1.72	-1.82	-2.2	-2.39	-2.39	1					49562 , C2	NCU03263	YML072C
319	319	Pa_1_2910	Putative protein of unknown function		-1.27	-1.11	-1.9	-3.51	-3.86		1					48371	NCU03264	NA
320	320	Pa_1_2920	Putative hydrolase	idi	1.28	1.67	2.14	2.26	2.22	2.26	1					53474 , Abhydrolase_1	NA	NA
321	321	Pa_1_2930	Putative ammonium transporter	down	-1.19	-1.75	-2.2	-2.53	-3.37	-3.37	1					Ammonium_transp , 111352	NCU03257	YPR138C
322	322	Pa_1_2935	Putative protein of unknown function		-1.23	-1.39	-1.07	1.05	1.11		1						NA	NA
323	323	Pa_1_2940	Putative sulfate permease	idi	-1.25	-1.27	1.88	3.68	4.05	4.05	1	E				Sulfate_transp , STAS	NCU03235	YBR294W
324	324	Pa_1_2950	Putative mitotic check point protein		-1.39	-1.21	1	1.28	1.44		1					TBC , 47923	NCU03237	YMR055C
325	325	Pa_1_2960	Putative protein of unknown function	idi	1.12	1.46	1.62	2	2.13	2.13	1		signalp	ext			NA	NA
326	326	Pa_1_2970	Putative protein of unknown function	down	1.22	-1.41	-2.05	-1.8	-1.64	-2.05	1					HlyIII	NCU03238	YLR023C
327	327	Pa_1_2980	Putative protein of unknown function	idi	1.31	1.37	1.6	1.76	2.02	2.02	1						NCU03239	NA
328	328	Pa_1_2990	Putative protein of unknown function	idi	2.63	1.07	1.14	-1.07	-1.18	2.63	1		signalp				NCU03240	NA
329	329	Pa_1_3000	Putative FK506-binding protein 4	down	1.74	-3.15	-8.38	-8.37	-7.01	-8.38	1					FKBP_C , 54534	NCU03241	YML074C
330	330	Pa_1_3010	Putative serine/threonine-protein kinase		1.11	1.07	1.26	1.46	1.35		1					56112 , Pkise	NCU03242	NA
331	331	Pa_1_3020	Putative protein of unknown function		-1.29	-1.28	1.67	1.75	1.73		1		signalp				NA	YER074W-A
332	332	Pa_1_3030	Putative protein of unknown function		-1.22	1.69	1.37	1.33	1.42		1						NA	NA
333	333	Pa_1_3040	Adenylate cyclase encoded by the PaAC gene		1.16	-1.14	-1.11	-1.08	-1.25		1					PP2C , 52058 , 81606 , 55073 , Guanylate_cyc , RA ,	NCU08377	YJL005W
334	334	Pa_1_3050	Putative protein of unknown function		1.01	1.06	-1.06	1.12	1.36		1						NCU08376	NA
335	335	Pa_1_3060	Putative dynactin subunit		-1.06	1.02	-1.44	-1.48	-1.21		1						NA	NA
336	336	Pa_1_3070	Putative protein of unknown function	down	1.05	-1.71	-3.21	-2.73	-2.14	-3.21	1					54285 , ThiS	NCU08375	NA
337	337	Pa_1_3080	Putative conserved oligomeric Golgi complex subunit 4		-1.14	-1.01	-1.13	-1.05	-1.1		1					COG4	NCU11246	YPR105C
338	338	Pa_1_3090	Putative GTPase	idi	2.68	70.46	42.71	30.5	24.61	70.46	1	A				Dymin_N , 52540	NCU05693	NA
339	339	Pa_1_3100	Putative oxidoreductase	down	-1.2	-2.75	-2.97	-2.29	-2.03	-2.97	1		signalp			51735 , adh_short	NA	NA
340	340	Pa_1_3110	Putative protein of unknown function	idi	3.57	2.43	4.19	4.67	5.41	5.41	1					IQ	NA	NA
341	341	Pa_1_3120	Putative protein of unknown function		1.04	-1.05	-1.05	1.01	-1.05		1		signalp			56112	NCU03250	NA
342	342	Pa_1_3130	Putative protein of unknown function		-1.24	-1.46	-1.58	-1.73	-1.73		1					Zn_clus	NCU03248	NA
343	343	Pa_1_3140	Putative protein of unknown function		-1.51	-1.68	-1.84	-1.41	-1.72		1					51197	NCU03247	NA
344	344	Pa_1_3150	Putative ABC transporter	idi	-1.4	-1.18	1.21	2.67	3.97	3.97	1	E				ABC_tran , 52540	NA	NA
345	345	Pa_1_3160	Putative protein of unknown function		-1.16	-1.35	-1.43	-1.43	-1.54		1						NCU03270	NA
346	346	Pa_1_3170	Putative protein of unknown function		1.47	1.22	-1.06	-1.04	-1.26		1						NCU08369	YBL029C-A
347	347	Pa_1_3180	Putative ribonuclease P protein subunit 3	down	1.11	-2.17	-3.67	-3.89	-3.65	-3.89	1					89550 , Rse_P_p30	NCU08368	YHR062C
348	348	Pa_1_3190	Putative protein of unknown function		-1.01	-1.32	-1.02	1.12	1.11		1						NCU08367	NA
349	349	Pa_1_3200	Putative protein of unknown function	down	-1.22	-1.67	-2.06	-3.4	-3.34	-3.4	1					AT_hook	NCU02068	NA
350	350	Pa_1_3220	Putative mitochondrial inheritance component mdm12	down	-1.19	-1.18	-1.8	-2.94	-3.02	-3.02	1						NCU02067	YOL009C
351	351	Pa_1_3230	Putative vacuolar protein sorting-associated protein 28		-1.86	-1.02	-1.18	1.14	1.31		1					VPS28	NCU11209	YPL065W
352	352	Pa_1_3240	Putative nucleolar complex protein 2	down	1.56	-2.27	-4.01	-3.29	-2.94	-4.01	1					UPF0120	NCU02066	YOR206W
353	353	Pa_1_3250	Putative protein of unknown function	idi	2.83	3.42	5.28	5.89	5.93	5.93	1	B				DUF726 , 53474	NCU02065	NA
354	354	Pa_1_3260	Putative protein of unknown function		1.11	1.44	1.36	1.61	1.67		1					57850 , zf-C3HC4	NCU07387	NA
355	355	Pa_1_3270	Putative transcriptional adapter 3		-1.01	1.02	1.06	1.04	-1.09		1						NCU07383	YDR176W
356	356	Pa_1_3280	Putative protein of unknown function		-1.08	-1.22	-1.08	1.02	1.06		1					53335 , Methyltransf_12	NCU03032	NA
357	357	Pa_1_3290	Putative protein of unknown function		1.71	-1.17	1.01	1	-1.55		1						NA	NA
358	358	Pa_1_3300	Putative mitochondrial succinate dehydrogenase [ubiquinone] cytochrome b small subunit precursor		1.01	-1.36	-1.38	-1.36	-1.27		1					CybS , 81343	NCU03031	YLR164W
359	359	Pa_1_3310	Putative protein of unknown function		1.34	1.45	-1.23	1.24	1.29		1						NA	NA
360	360	Pa_1_3320	Tyrosyl-tRNA synthetase mitochondrial precursor encoded by the yts1 gene	down	1.19	-1.27	-2.67	-2.55	-2.6	-2.67	1					tR-synt_1b , 52374	NCU03030	YPL097W
361	361	Pa_1_3330	Putative protein of unknown function	down	-1.49	-1.96	-1.65	-2.3	-2.2	-2.3	1					NPR2	NCU03029	YEL062W
362	362	Pa_1_3340	Putative vacuolar protein sorting-associated protein 53		-1.14	-1.02	-1.01	-1.02	1.03		1					Vps53_N	NCU03024	YJL029C
363	363	Pa_1_3350	Putative protein of unknown function		-1.1	1.08	-1.15	-1.14	-1.19		1		signalp			47473 , ZZ , efhand ,	NCU02115	NA
364	364	Pa_1_3360	Putative protein of unknown function	idi	1.05	1.14	1.39	2.01	2.28	2.28	1						NCU02085	NA
365	365	Pa_1_3370	Putative protein of unknown function	idi	-1.26	2.16	2.38	3.75	4.19	4.19	1	E					NCU02086	NA
366	366	Pa_1_3380	Putative protein of unknown function		1.06	1.38	1.45	1.57	1.56		1		signalp				NA	NA
367	367	Pa_1_3385	Putative protein of unknown function		-1.15	-1.01	1.06	1.17	1.21		1						NA	NA
368	368	Pa_1_3390	Putative protein of unknown function		-1.09	-1	1.01	1.17	1.08		1					82199 , SET	NCU02088	NA
369	369	Pa_1_3400	Putative adenine phosphoribosyltransferase	down	1.52	-1.05	-2.8	-2.27	-2.12	-2.8	1					53271 , Pribosyltran	NCU02090	YML022W
370	370	Pa_1_3410	Putative Glycoside Hydrolase Family 47		-1.23	-1.77	-1.13	1.21	1.2		1					48225 , Glyco_hydro_47	NCU02091	YHR204W
371	371	Pa_1_3420	Putative protein of unknown function	idi	1.87	2.23	2.59	2.89	2.67	2.89	1						NCU02092	NA
372	372	Pa_1_3430	Putative protein of unknown function		-1.32	-1.1	-1.45	-1.2	-1.17		1				FT	57701	NCU02094	YLR451W
373	373	Pa_1_3440	Putative protein of unknown function		1.07	-1.28	-1.54	-1.36	-1.22		1						NCU02095	NA
374	374	Pa_1_3450	Putative D-arabinitol 2-dehydrogenase [ribulose-forming]	down	1.41	-2.85	-3.51	-3.24	-3.19	-3.51	1					51735 , adh_short	NCU02097	NA
375	375	Pa_1_3460	Putative flavohemoprotein		1.07	-1.25	-1.22	1.03	-1.06		1					46458 , 63380 , 52343 , Globin , FAD_binding_6 , D_binding_1 ,	NCU02096	NA
376	376	Pa_1_3470	Putative histone acetyltransferase		-1.21	1.1	1.18	1.06	-1.07		1					47370 , Bromodomain , 55729 , Acetyltransf_1	NCU10847	YGR252W
377	377	Pa_1_3480	Putative DNA repair protein Rad1		-1.3	-1.37	1.2	1.19	1.14		1		signalp			Rad1	NCU00942	YOR368W
378	378	Pa_1_3485	Putative protein of unknown function	idi	1.23	1.41	21.62	35.56	45.79	45.79	1	E					NA	NA
379	379	Pa_1_3490	Putative protein similar to UPF0010 protein YMR099C of Saccharomyces cerevisiae	down	-2.4	-2.49	-1.82	-1.76	-1.87	-2.49	1					74650 , Aldose_epim	NCU02786	YMR099C
380	380	Pa_1_3500	Putative protein of unknown function	idi	-1.55	2.42	1.65	1.61	1.78	2.42	1					81383 , F-box	NCU08348	NA
381	381	Pa_1_3510	Putative protein of unknown function		1.19	-1.09	1.45	1.38	1.49		1						NCU08349	NA
382	382	Pa_1_3520	Putative protein of unknown function	down	-1.21	-2.59	-2.81	-2.81	-2.2	-2.81	1						NCU02784	NA
383	383	Pa_1_3530	Putative phospho-2-dehydro-3-deoxyheptonate aldolase	down	1.3	-2.46	-1.77	-1.86	-1.86	-2.46	1					DAHP_synth_2	NCU02785	NA
384	384	Pa_1_3540	Putative protein of unknown function	down	-1.08	-2.18	-2.96	-2.61	-2.36	-2.96	1						NCU08347	NA
385	385	Pa_1_3545	Putative protein of unknown function		1.55	1.04	1.19	1.3	1.24		1						NA	NA
386	386	Pa_1_3550	Putative protein of unknown function	idi	-1.01	3.09	1.89	1.71	1.54	3.09	1		signalp				NCU09136	NA
387	387	Pa_1_3560	Putative protein of unknown function	down	1.12	-1.67	-6.37	-8.59	-8.46	-8.59	1						NA	NA
388	388	Pa_1_3570	Putative 1-phosphatidylinositol phosphodiesterase precursor	idi	2.23	1.5	1.89	1.68	1.44	2.23	1					51695	NCU09135	NA
389	389	Pa_1_3580	Putative protein of unknown function		1.19	1.4	1.28	1.23	1.21		1		signalp				NCU09134	NA
390	390	Pa_1_3590	Putative protein of unknown function	idi	1.25	1.82	1.85	2.18	2.28	2.28	1		signalp	ext			NCU09133	NA
391	391	Pa_1_3600	Putative tubulin alpha-A chain	down	-1.02	-1.41	-2.35	-2.74	-2.51	-2.74	1					Tubulin , 52490 , 55307 , Tubulin_C	NCU09132	NA
392	392	Pa_1_3610	Putative nucleolar protein 12	down	1.39	-2.14	-6.97	-6.17	-5.37	-6.97	1					54928 , RRM_1	NCU09131	YOL041C
393	393	Pa_1_3620	Putative protein of unknown function		-1.11	1.11	-1.18	-1.01	-1.05		1						NCU09130	YAL013W
394	394	Pa_1_3630	Putative protein of unknown function		-1.09	-1.21	-1.25	1	1.07		1						NCU09129	NA
395	395	Pa_1_3640	Putative Pre-tRNA-processing protein		1.08	1.73	1.45	1.12	-1.03		1						NCU11329	YAL043C
396	396	Pa_1_3650	Putative protein of unknown function		-1.2	-1.68	-1.52	-1.63	-1.77		1						NCU09127	NA
397	397	Pa_1_3660	Putative protein of unknown function	down	-1.61	-2.05	-1.85	-1.42	1.14	-2.05	1						NCU09126	NA
398	398	Pa_1_3670	Putative protein of unknown function		-1.48	-1.11	-1.27	-1.27	-1.28		1					103473 , MFS_1	NA	NA
399	399	Pa_1_3680	Putative protein of unknown function	down	-1.28	-2.11	-2.54	-2.43	-2.09	-2.54	1		signalp				NCU08350	NA
400	400	Pa_1_3690	Putative protein of unknown function		1.31	1.35	1.2	-1.36	-1.45		1						NCU09137	NA
401	401	Pa_1_3695	Putative protein of unknown function		1.03	-1.11	1.03	1	1.13		1		signalp				NA	NA
402	402	Pa_1_3698	Putative protein of unknown function	idi	1.08	2.26	1.56	1.22	1.27	2.26	1						NA	NA
403	403	Pa_1_3700	Putative peroxisomal hydratase-dehydrogenase-epimerase	down	-1.47	-1.59	-2.24	-2.75	-2.62	-2.75	1					54637 , MaoC_dehydratas	NCU09138	NA
404	404	Pa_1_3710	Putative tubulin-specific chaperone E		-1.31	1.48	1.38	1.15	1.09		1					52047 , CAP_GLY	NCU09139	YER007W
405	405	Pa_1_3720	Putative protein of unknown function		-1.09	1.22	1	1.09	-1.05		1						NCU09140	NA
406	406	Pa_1_3730	Putative cytoplasmic dynein 1 intermediate chain 2		-1.3	1.47	1.09	-1.09	-1.09		1					50978 , WD40	NCU09142	YDR488C
407	407	Pa_1_3740	Putative protein of unknown function		1.31	1.07	-1.38	-1.39	-1.46		1						NCU09143	YDR322C-A
408	408	Pa_1_3750	Putative protein of unknown function	idi	-1.19	5.33	7.82	9.08	9.4	9.4	1	E			FT	57701 , Zn_clus , Fungal_trans ,	NA	NA
409	409	Pa_1_3760	Putative protein of unknown function	down	-1.51	-3.66	-2.59	-1.99	-1.86	-3.66	1						NCU09144	NA
410	410	Pa_1_3770	Putative protein of unknown function		-1.18	1.13	1.35	1.31	1.19		1						NCU08391	NA
411	411	Pa_1_3780	Putative protein of unknown function	isp	-1.04	1.66	2.81	2.4	2.1		1					55729	NCU08390	NA
412	412	Pa_1_3790	Putative cytosolic 60S ribosomal protein Rpl18a	down	1.21	-1.09	-1.46	-1.85	-2.24	-2.24	1					Ribosomal_L18ae	NCU08389	YMR242C
413	413	Pa_1_3800	Putative COP9 signalosome complex subunit 12	down	-1.64	-3.19	-3.87	-4.77	-4.32	-4.77	1						NCU08388	YJR084W
414	414	Pa_1_3810	Putative protein of unknown function		1.35	4.47	4.89	3.89	3.24		1					54695 , BTB	NCU08387	NA
415	415	Pa_1_3820	Putative hydrolase	idi	1.23	1.33	1.95	2.29	2.53	2.53	1					53474	NA	NA
416	416	Pa_1_3830	Putative protein phosphatase 1 regulatory subunit SDS22		1.28	1.24	1.32	1.29	1.06		1					52058	NCU08385	YKL193C
417	417	Pa_1_3840	Putative NAD(P)H-dependent D-xylose reductase	down	-1.72	-2.5	-2.35	-2.08	-2.01	-2.5	1					Aldo_ket_red , 51430	NCU08384	YHR104W
418	418	Pa_1_3850	Putative ubiquitin carboxyl-terminal hydrolase		-1.22	-1.05	-1.05	-1.04	-1.06		1					54001 , UCH	NCU08378	YBL067C
419	419	Pa_1_3860	pABC1 peroxisomal ABC transporter encoded by the pabc1 gene		-1.43	-1.55	1.02	1.38	1.58		1					ABC_membrane_2 , ABC_tran , 52540 ,	NCU08382	YPL147W
420	420	Pa_1_3870	Putative phosphatase	down	-1.04	-1.28	-1.78	-2.18	-2.33	-2.33	1					NIF , 56784	NCU08380	YLR019W
421	421	Pa_1_3880	Putative protein transport protein SEC61 subunit beta		-1.1	-1.67	1.41	1.02	-1.2		1					Sec61_beta	NCU08379	YER019C-A
422	422	Pa_1_3890	Putative telomere length regulator protein rif1		-1.03	-1.13	-1.39	-1.58	-1.62		1		signalp				NCU02789	NA
423	423	Pa_1_3900	Putative protein of unknown function		-1.26	1.01	-1.67	-1.97	-1.87		1					48371	NCU02788	NA
424	424	Pa_1_3910	Putative mannose-P-dolichol utilization defect 1 protein	down	-1.14	-2.03	-1.59	-1.68	-1.63	-2.03	1					PQ-loop	NCU11327	NA
425	425	Pa_1_3920	Putative choline-sulfatase		1.01	-5.17	-7.57	-6.55	-6.09		1					53649 , Sulfatase	NCU08364	NA
426	426	Pa_1_3930	Putative Mediator of RNA polymerase II transcription subunit 8		-1.48	1.1	-1.06	-1.37	-1.38		1						NCU08365	YBR193C
427	427	Pa_1_3940	Putative protein of unknown function		1.23	-1.75	-1.28	-1.37	-1.39		1		signalp				NCU08366	NA
428	428	Pa_1_3950	Putative serine/threonine-protein kinase		-1.3	1.25	1.52	1.34	1.5		1					Pkise , 56112	NCU08346	YBR274W
429	429	Pa_1_3960	Putative ubiquitin-conjugating enzyme E2-20 kDa		-1.31	-1.56	-1.43	-1.76	-1.55		1					UQ_con , 54495	NA	YOR339C
430	430	Pa_1_3970	Putative cytosolic 60S ribosomal protein Rpl31	down	1.03	-1.28	-3.05	-4.24	-4.93	-4.93	1					Ribosomal_L31e , 54575	NCU08344	YLR406C
431	431	Pa_1_3980	Putative protein of unknown function	down	-1.17	-1.93	-2.14	-2.37	-2.54	-2.54	1					48097	NCU08343	YOR301W
432	432	Pa_1_3990	Putative COP9 signalosome complex subunit 7b		-1.32	1.12	1.2	1.2	1.18		1						NCU08342	NA
433	433	Pa_1_4000	Putative cation-transporting ATPase		-1.14	-1.3	1.27	1.63	1.74		1					E1-E2_ATPase , 56784 , Hydrolase , 55008 , 81653 , HMA , 81665 , 81660 ,	NCU08341	YDR270W
434	434	Pa_1_4010	Putative protein of unknown function		1.08	1.25	1.32	-1.02	-1.02		1					54160 , Chromo	NCU11326	NA
435	435	Pa_1_4020	Putative cytoplasmic methionyl-tRNA synthetase		-1.14	-1.23	1.03	1.55	1.62		1					52374 , tR-synt_1 , 57770 , 47323	NA	NA
436	436	Pa_1_4030	Putative acetamidase		-2.31	-3.68	-3.04	-2.79	-2.03		1					75304 , Amidase	NCU08356	NA
437	437	Pa_1_4040	Putative chromatin assembly factor		-1.14	1.11	-1.04	-1.25	-1.19		1					50978 , WD40	NCU08357	YML102W
438	438	Pa_1_4050	Putative ATP-dependent permease		-1	1.16	-1.1	-1.47	-1.64		1		signalp			ABC_tran , 52540 , 90123 , ABC_membrane	NCU08358	NA
439	439	Pa_1_4060	Putative protein of unknown function		-1.14	-1.38	-1.64	-1.41	-1.18		1						NCU08355	NA
440	440	Pa_1_4070	Putative thioredoxin reductase	down	-1.22	-2.11	-1.46	-1.32	-1.2	-2.11	1					51905	NCU08352	YDR353W
441	441	Pa_1_4080	Putative quinone oxidoreductase	down	-2.01	-2.59	-2.3	-1.49	-1.25	-2.59	1					ADH_zinc_N , 51735 , 50129 , ADH_N	NCU11325	NA
442	442	Pa_1_4090	Putative mRNA 3'-end-processing protein		-1.31	-1.39	-1.25	-1.26	-1.42		1					zf-CCCH	NCU08353	YPR107C
443	443	Pa_1_4100	Putative protein of unknown function	down	-1.71	-3.71	-3.08	-2.47	-2.25	-3.71	1					51735	NCU08354	NA
444	444	Pa_1_4110	Putative protein of unknown function		-1.28	1.17	-1.02	-1.49	-1.38		1					DUF155	NCU08370	YFR048W
445	445	Pa_1_4120	Putative protein of unknown function	idi	-1.03	1.64	2.5	2.79	2.55	2.79	1						NA	NA
446	446	Pa_1_4130	Putative protein of unknown function		1.29	-1.24	1	1.25	1.1		1						NA	NA
447	447	Pa_1_4140	Putative protein of unknown function	idi	1.33	1.88	1.69	2.47	2.77	2.77	1				FT	R3H , zf-NF-X1	NCU03273	YNL023C
448	448	Pa_1_4150	Putative protein similar to protein bem46 of Schizosaccharomyces pombe		1.19	1.24	1.43	1.31	1.34		1					53474	NCU03276	YNL320W
449	449	Pa_1_4160	Putative protein of unknown function	idi	2.37	-1.19	-1.2	-1.33	-1.35	2.37	1						NCU03274	YCR087C-A
450	450	Pa_1_4170	PEX10 peroxisomal biogenesis factor 10 encoded by the pex10 gene		-1.02	1.78	1.47	1.32	1.34		1					Pex2_Pex12 , 57850 , zf-C3HC4 ,	NCU03277	YDR265W
451	451	Pa_1_4180	Putative protein of unknown function		1.23	1.47	-1.18	-1.28	-1.19		1					EXS	NCU03278	YDR414C
452	452	Pa_1_4190	Putative protein of unknown function		-1.23	1.68	1.1	-1.12	-1.12		1						NA	NA
453	453	Pa_1_4200	Putative peroxisomal coenzyme A diphosphatase precursor		-1.69	-1.72	-1.2	-1.03	-1.04		1					55811 , NUDIX	NCU03280	YLR151C
454	454	Pa_1_4220	Putative protein of unknown function	idi	-1.3	-1.73	1.58	2.2	2.83	2.83	1	E				Ctr	NCU03281	YHR175W
455	455	Pa_1_4230	Putative 3-hydroxyanthranilate 3,4-dioxygenase	idi	-1.76	-2.82	1.05	2.28	3.57	3.57	1	E				3-HAO , 51182	NCU03282	YJR025C
456	456	Pa_1_4240	Putative hydrolase		-1.06	-1.27	-1.5	-1.75	-1.84		1					56529 , FAA_hydrolase	NCU03283	YNL168C
457	457	Pa_1_4250	Putative protein of unknown function		-1.61	-1.33	1.2	1.27	1.34		1						NCU03284	NA
458	458	Pa_1_4260	Putative protein of unknown function		-1.01	-1.14	-1.53	-1.47	-1.28		1					101233	NA	NA
459	459	Pa_1_4270	Putative chromatin modification-related protein	down	-1.13	-1.16	-1.29	-2.24	-2.01	-2.24	1						NCU03289	NA
460	460	Pa_1_4280	Putative dipeptidyl-peptidase 5 precursor	down	-2.35	-2.69	-2.05	-2.42	-2.3	-2.69	1		signalp			Peptidase_S9 , 53474	NCU03290	NA
461	461	Pa_1_4290	Putative cohesin subunit rad21	down	-1.01	-1.47	-1.88	-2.65	-2.73	-2.73	1		signalp			Rad21_Rec8_N , Rad21_Rec8	NCU03291	YDL003W
462	462	Pa_1_4300	Putative calcium-transporting ATPase 1		1.04	-1.3	1.01	-1.29	-1.47		1					81665 , E1-E2_ATPase , Cation_ATPase_C , 56784 , Cation_ATPase_N , 81653 , Hydrolase	NCU03292	YGL167C
463	463	Pa_1_4310	Putative protein of unknown function		-1.13	3.76	3.7	2.37	2.73		1						NA	NA
464	464	Pa_1_4320	Putative protein of unknown function		-1.11	-1.27	-1.3	-1.23	-1.4		1		signalp				NA	NA
465	465	Pa_1_4330	Putative protein of unknown function	idi	1.65	3.51	4.37	6.01	6.11	6.11	1						NA	NA
466	466	Pa_1_4340	Putative protein of unknown function		1.16	-1.8	-1.04	-1	-1.24		1					53335	NCU02608	YBR271W
467	467	Pa_1_4350	Putative protein of unknown function		-1.59	-1.58	-1.1	1.18	1.24		1						NA	NA
468	468	Pa_1_4360	Putative protein of unknown function		1.18	1.36	1.74	1.63	1.49		1						NCU02609	NA
469	469	Pa_1_4370	Putative cytoplasmic dynein light chain	down	-1.36	-2.88	-2.15	-3.2	-3.57	-3.57	1					Dynein_light , 54648	NCU02610	YDR424C
470	470	Pa_1_4380	Putative multiple RNA-binding domain-containing protein	down	1.14	-1.86	-8.69	-12.18	-9.02	-12.18	1					54928 , RRM_1	NCU02611	YPR112C
471	471	Pa_1_4390	Putative protein of unknown function		-1.01	-1.2	1	-1.02	-1.13		1						NCU02612	NA
472	472	Pa_1_4400	Putative protein of unknown function	down	-1.33	-2.19	-4.13	-5.08	-5.28	-5.28	1		signalp	ext			NCU02613	NA
473	473	Pa_1_4410	Putative peptidyl-prolyl cis-trans isomerase H		-1.14	1.35	1.64	1.75	1.94		1					Pro_isomerase , 50891	NCU02614	NA
474	474	Pa_1_4420	Putative purine-cytosine permease		-1.02	1.1	1.01	1.08	1.11		1		signalp			Transp_cyt_pur	NA	NA
475	475	Pa_1_4430	Putative tRNA-dihydrouridine synthase		-1.03	1.14	1.2	1.35	1.33		1					51395 , Dus	NCU02619	YLR401C
476	476	Pa_1_4440	Putative protein of unknown function		-1.21	1.43	1.75	1.98	1.89		1					50965 , Kelch_1 , Kelch_2 ,	NCU02620	NA
477	477	Pa_1_4450	Putative protein of unknown function	down	1.29	-3.16	-4.77	-4.04	-4.2	-4.77	1					HIG_1_N	NCU02623	YNR018W
478	478	Pa_1_4460	Putative protein of unknown function	down	-1.25	-1.93	-2.14	-1.95	-2.15	-2.15	1				FT	zf-C2H2	NCU02621	YLR403W
479	479	Pa_1_4470	Putative Cytochrome P450 protein	down	1.39	-2.3	-1.34	-1.5	-2.47	-2.47	1					48264 , p450	NCU02624	YHR007C
480	480	Pa_1_4480	Putative protein of unknown function	down	-1.4	-1.51	-1.63	-1.98	-2.31	-2.31	1						NCU02625	NA
481	481	Pa_1_4490	Putative protein similar to Kinesin-like protein KIP2 of Saccharomyces cerevisiae		1.07	-1.21	-1.18	-1.08	-1.14		1					Kinesin , 52540	NCU02626	YPL155C
482	482	Pa_1_4500	Putative protein of unknown function	idi	1.92	1.4	1.8	2.88	2.97	2.97	1					cNMP_binding , Sulfate_transp , 51206 , 52091 , STAS	NCU02632	YGR125W
483	483	Pa_1_4510	Putative DNA replication complex GINS protein PSF1		1.05	-1.33	-1.2	-1.07	1.04		1					Psf1	NCU02631	YDR013W
484	484	Pa_1_4520	Putative mitochondrial heat shock protein 78 precursor	down	-1.97	-1.26	-1.91	-2.62	-3.2	-3.2	1		signalp			52540 , AAA_2 , AAA ,	NCU02630	YDR258C
485	485	Pa_1_4530	Putative ADP-ribosylation factor		-1	1.36	1.32	1.47	1.36		1					Arf , 52540	NCU08340	YDL137W
486	486	Pa_1_4540	Putative endosomal protein P24B precursor		-1.22	1.05	1.38	1.23	1.07		1		signalp			EMP24_GP25L , 101576	NCU08339	YGL200C
487	487	Pa_1_4550	Putative protein of unknown function	down	-1.42	-2.86	-2.37	-4.2	-4.31	-4.31	1						NCU08338	NA
488	488	Pa_1_4560	Putative protein of unknown function	idi	1.38	1.9	32.32	56.73	60.99	60.99	1	E				HSP70 , 53067 , 100920 , 100934	NA	NA
489	489	Pa_1_4570	Putative PEX13 peroxisomal biogenesis factor 13		-1.15	-1.04	-1.11	-1.06	-1.24		1		signalp			Peroxin-13_N , 50044 , SH3_2 ,	NCU02618	YLR191W
490	490	Pa_1_4580	Putative protein of unknown function	idi	1.04	2.5	2.01	1.77	1.51	2.5	1					TFIIA , 50784 , 47396 ,	NCU02615	YOR194C
491	491	Pa_1_4590	Putative protein of unknown function	down	-1.29	-4.16	-2.81	-4.67	-4.09	-4.67	1					50978 , WD40	NCU02616	YGL116W
492	492	Pa_1_4600	Putative protein of unknown function		-1	-1.07	1.16	1.03	-1.03		1					50965 , 54695 , BTB , Kelch_2 , Kelch_1	NCU02617	NA
493	493	Pa_1_4610	Putative protein of unknown function		-1.39	1.03	-1.16	-1.23	-1.31		1					Cullin , 74788 , 75632 , 46785	NCU02498	YGR003W
494	494	Pa_1_4620	Putative protein of unknown function		1.12	1.15	1.27	1.01	-1.12		1		signalp			zf-DNL	NCU02499	YNL310C
495	495	Pa_1_4630	Putative U3 small nucleolar RNA-associated protein 20		1.98	-3.03	-4.8	-1.78	-1.21		1					DRIM , 48371	NCU02494	YBL004W
496	496	Pa_1_4640	Putative protein similar to meiotically up-regulated gene 161 protein of Schizosaccharomyces pombe	down	1.01	-1.72	-2.17	-3.25	-3.04	-3.25	1					CwfJ_C_1 , CwfJ_C_2	NCU02495	YGR093W
497	497	Pa_1_4650	Putative M-phase inducer phosphatase	down	-1.45	-2.54	-3.34	-5.33	-4.26	-5.33	1					52821 , Rhodanese	NCU02496	YMR036C
498	498	Pa_1_4660	Putative DNA polymerase V		1.64	-2.53	-5.9	-6.78	-5.21		1					D_pol_V	NCU02497	YEL055C
499	499	Pa_1_4670	Putative proteasome component C1		-1.12	1.75	1.49	1.23	1.11		1					56235 , Proteasome	NCU02493	YOR362C
500	500	Pa_1_4680	Putative protein of unknown function	down	-1.05	-2.96	-5.66	-4.36	-5.59	-5.66	1					HET	NA	NA
501	501	Pa_1_4690	Putative linoleate diol synthase		1.73	-1.15	1.11	1.39	1.3		1					48113 , 48264 , An_peroxidase ,	NA	NA
502	502	Pa_1_4700	Putative protein of unknown function		1.25	-1.29	-1.32	-1.28	-1.12		1						NA	NA
503	503	Pa_1_4710	Putative protein of unknown function	down	-2.01	-7.1	-8.64	-7.76	-7.48	-8.64	1					53335 , Methyltransf_12	NA	NA
504	504	Pa_1_4720	Putative protein of unknown function	down	-1.34	-2.92	-8.08	-10.08	-10.7	-10.7	1		signalp				NA	NA
505	505	Pa_1_4730	Putative sulfate transporter		-1.77	-1.78	-3.95	-3.38	-4.44		1		signalp			103473 , MFS_1	NA	NA
506	506	Pa_1_4740	Putative alpha-ketoglutarate-dependent sulfonate dioxygenase		-1.57	-1.54	-6.99	-8.01	-8.33		1					51197 , TauD	NA	NA
507	507	Pa_1_4750	Putative protein of unknown function	idi	8.77	5.59	3.3	2.65	2.11	8.77	1	E	signalp				NCU00705	NA
508	508	Pa_1_4760	Putative cytosolic 60S ribosomal protein Rpl36a	down	1.11	-1.19	-1.81	-2	-2.23	-2.23	1					Ribosomal_L44 , 57829	NCU00706	YHR141C
509	509	Pa_1_4770	Putative protein of unknown function	idi	2.75	3.76	2.52	3.35	2.35	3.76	1						NA	NA
510	510	Pa_1_4780	Putative Carbohydrate Esterase Family 4	idi	1.25	2.23	2.9	2.94	3.06	3.06	1		signalp	ext		88713 , Polysacc_deac_1 , 57016 , Chitin_bind_1	NA	NA
511	511	Pa_1_4790	Putative protein of unknown function	down	-1.03	1.07	-1.43	-1.83	-2.2	-2.2	1				FT	bZIP_1 , AT_hook	NA	NA
512	512	Pa_1_4800	Putative protein of unknown function	idi	1.38	3.59	5.68	7.95	9.66	9.66	1	E	signalp				NCU00708	NA
513	513	Pa_1_4810	Putative Glycoside Hydrolase Family 3		-1.05	1.48	1.72	2.43	3.14		1		signalp	ext		51445 , 52279	NCU09923	NA
514	514	Pa_1_4820	Putative protein of unknown function		-1.29	1.12	-1.33	-1.59	-1.61		1					57850 , zf-C3HC4	NA	NA
515	515	Pa_1_4830	Putative heat shock protein		-4.56	1.88	1.61	1.1	-1.22		1					48452 , TPR_2 , TPR_1 ,	NCU00714	YOR027W
516	516	Pa_1_4840	Putative pyrazinamidase/nicotinamidase	idi	4.04	6.29	5.28	4.86	4.81	6.29	1					52499 , Isochorismatase	NCU00713	YGL037C
517	517	Pa_1_4850	Putative 3-hydroxy-3-methylglutaryl-coenzyme A reductase	down	1.26	-1.35	-1.89	-2.08	-2.11	-2.11	1					HMG-CoA_red , 56542 , 55035 ,	NCU00712	YML075C
518	518	Pa_1_4860	Putative transporter	idi	1.69	2.66	2.74	2.94	2.95	2.95	1					103473 , MFS_1	NCU00711	NA
519	519	Pa_1_4870	Putative Carbohydrate Esterase Family 1	down	-1.21	-2.71	-5.31	-8.79	-8.55	-8.79	1		signalp	ext		53474 , 57180 , CBM_1 ,	NCU00710	NA
520	520	Pa_1_4880	Putative protein of unknown function	idi	1.16	2.16	2.4	2.49	2.3	2.49	1		signalp	ext			NCU00729	NA
521	521	Pa_1_4890	Putative protein of unknown function		1.08	1.83	1.79	1.64	1.29		1					103473 , MFS_1	NCU00728	NA
522	522	Pa_1_4910	Putative DNA-directed RNA polymerase III subunit		-1.08	-1.26	-1.23	-1.02	1.01		1					R_pol_Rpc34	NCU00727	YNR003C
523	523	Pa_1_4920	Putative mitochondrial peptidyl-prolyl cis-trans isomerase precursor	down	-1.01	-1.63	-1.81	-2.75	-3.04	-3.04	1					Pro_isomerase , 50891	NA	NA
524	524	Pa_1_4930	Putative protein of unknown function		-1.18	-1.24	1.32	1.45	1.45		1					ENTH , 48464	NCU00725	YJR125C
525	525	Pa_1_4935	Putative protein of unknown function		1.35	1.15	1.61	2.34	1.62		1		signalp				NA	NA
526	526	Pa_1_4940	Putative protein of unknown function	idi	1.16	1.18	2.54	3.91	3.89	3.91	1				FT	57701 , Zn_clus	NCU05767	NA
527	527	Pa_1_4950	Putative protein of unknown function		-1.47	-1.49	1.18	-1.09	-1.1		1		signalp	ext			NCU00867	NA
528	528	Pa_1_4960	Putative protein of unknown function	down	-1.28	-2.42	-1.07	-1.12	1.01	-2.42	1					55729	NCU00868	NA
529	529	Pa_1_4970	Putative protein of unknown function	idi	-1.8	9.05	7.55	11.02	10.94	11.02	1	A					NA	NA
530	530	Pa_1_4980	Putative protein of unknown function		-1.23	2.48	1.87	1.16	-1.14		1						NA	NA
531	531	Pa_1_4990	Putative protein of unknown function		1.09	1.93	1.82	1.95	1.98		1		signalp	ext			NA	NA
532	532	Pa_1_5000	Putative protein of unknown function	down	-4.53	-7.88	-15.06	-19.49	-17.61	-19.49	1					48452 , 82199 , TPR_2 ,	NCU00870	NA
533	533	Pa_1_5005	Putative protein of unknown function	idi	1.06	7.67	12.76	8.33	5.48	12.76	1	A					NCU00871	NA
534	534	Pa_1_5010	Putative protein of unknown function		1.08	1.35	1.39	1.49	1.53		1		signalp	ext			NA	NA
535	535	Pa_1_5015	Putative protein of unknown function		-1.16	1.25	1.29	1.4	1.74		1						NA	NA
536	536	Pa_1_5020	PaNox3 NADPH oxidase encoded by the PaNox3 gene	idi	-1.08	2.03	1.97	1.32	1.21	2.03	1					FAD_binding_8 , 52343 , Ferric_reduct , 63380	NA	NA
537	537	Pa_1_5023	Putative protein of unknown function		-1.4	-1.67	-1.75	-2.44	-2.38		1						NA	NA
538	538	Pa_1_5027	Putative protein of unknown function		-1.14	3.14	3.21	2.72	2.44		1						NA	NA
539	539	Pa_1_5030	Putative protein of unknown function	down	-2.54	-20.26	-31.57	-25.18	-35.8	-35.8	1		signalp			82199	NA	NA
540	540	Pa_1_5070	Putative protein of unknown function	idi	-1.3	-1.4	-1.03	1.57	2.03	2.03	1					56112 , Alpha_kise	NA	NA
541	541	Pa_1_5075	Putative protein of unknown function		-1	-1.01	1.18	2	3.7		1						NA	NA
542	542	Pa_1_5080	Putative protein of unknown function		-1.01	1.74	1.82	1.37	1.81		1						NA	NA
543	543	Pa_1_5090	Putative protein of unknown function	idi	4.5	6.21	7.84	9.82	10.49	10.49	1	B	signalp				NA	NA
544	544	Pa_1_5100	Putative glutathione S-transferase	idi	1.24	3.54	17.03	6.33	2.85	17.03	1					47616 , 52833 , GST_N , GST_C	NCU05780	YNL229C
545	545	Pa_1_5110	Putative L-aminoadipate-semialdehyde dehydrogenase large subunit	down	1.44	1	-3.74	-5.3	-5.86	-5.86	1					AMP-binding , 56801 , D_binding_4 , 51735 , 47336 , PP-binding ,	NCU03010	YBR115C
546	546	Pa_1_5120	Putative haloperoxidase	down	1.02	-2.48	-7.22	-8.33	-8.55	-8.55	1		signalp	ext		48317 , PAP2	NA	NA
547	547	Pa_1_5130	Putative serine peptidase	down	-1.4	-2.57	-2.09	-1.96	-2.45	-2.57	1					Peptidase_S28 , 53474	NA	NA
548	548	Pa_1_5140	Putative alcohol dehydrogenase		-1.03	1.4	1.5	1.49	1.49		1					51735 , ADH_zinc_N	NA	NA
549	549	Pa_1_5150	Putative alcohol dehydrogenase		-1.04	-1.69	-1.58	-1.55	-1.13		1					50129 , ADH_N	NA	NA
550	550	Pa_1_5160	Putative protein of unknown function	down	-2.05	-2.8	-3.1	-2.91	-2.7	-3.1	1						NCU00808	NA
551	551	Pa_1_5170	Putative transporter	down	-1.97	-2.14	-2.89	-2.94	-2.63	-2.94	1					Sugar_tr , 103473	NCU00809	NA
552	552	Pa_1_5180	Putative Glycoside Hydrolase Family 2		-2.98	-7.02	-4.23	-4.73	-5.4		1					Glyco_hydro_2_C , 51445 , 74650 , Glyco_hydro_2_N , Bgal_small_N , 49785 , 49303 , Glyco_hydro_2 ,	NCU00810	NA
553	553	Pa_1_5190	Putative diaminopropionate ammonia-lyase		-2.19	-1.96	-1.59	-1.64	-1.55		1					53686 , PALP	NA	NA
554	554	Pa_1_5200	Putative transporter	down	-3.25	-10.42	-10.03	-8.57	-8.29	-10.42	1		signalp			Sugar_tr , 103473	NCU00821	YDR536W
555	555	Pa_1_5210	Putative dual specificity polyketide synthase/Non ribosomal peptide synthase	idi	1.28	7.85	12.49	12.28	10.51	12.49	1					AMP-binding , ketoacyl-synt , 56801 , 53901 , Ketoacyl-synt_C , adh_short , Acyl_transf_1 , D_binding_4 , Condensation , 52151 , 53335 , 52777 , Methyltransf_12 , 51735 , 47336 , 55048 , PP-binding	NA	NA
556	556	Pa_1_5220	Putative alpha/beta hydrolase	idi	1.73	16.77	30.47	27.99	21.4	30.47	1	A				53474	NA	NA
557	557	Pa_1_5230	Putative efflux pump	idi	1.9	8.52	6.89	4.35	3.62	8.52	1		signalp			103473 , MFS_1	NA	NA
558	558	Pa_1_5240	Putative protein of unknown function	idi	1.18	3.67	4.32	3.68	3.72	4.32	1	A					NA	NA
559	559	Pa_1_5250	Putative protein of unknown function	idi	2.6	6.05	5.54	4.92	4.86	6.05	1	B	signalp				NCU06531	NA
560	560	Pa_1_5260	Putative phosphatidylinositol-specific phospholipase C	idi	1.93	2.3	1.42	-1.17	-1.56	2.3	1		signalp			51695	NCU00818	NA
561	561	Pa_1_5270	Putative protein of unknown function	down	1.06	-1.23	-1.88	-2.08	-2.34	-2.34	1		signalp	ext			NCU00811	NA
562	562	Pa_1_5280	Putative exosome complex exonuclease	down	-1.02	-1.82	-3.17	-3.18	-3.34	-3.34	1					54211 , Rse_PH , 55666 ,	NCU00812	YGR195W
563	563	Pa_1_5290	Putative disulfide-isomerase		-1.96	-1.64	1.35	1.07	-1.08		1		signalp			Thioredoxin , 52833	NCU00813	YOR288C
564	564	Pa_1_5300	Putative vacuolar protein sorting-associated protein		-1.4	1.56	1.45	1.43	1.39		1						NCU00814	NA
565	565	Pa_1_5310	Putative protein of unknown function		-1.06	1.01	-1.03	-1.03	1.05		1						NA	NA
566	566	Pa_1_5320	Putative 26S proteasome regulatory subunit	idi	-1.08	2.07	1.64	1.33	1.21	2.07	1					Mov34 , 102712	NCU00823	YFR004W
567	567	Pa_1_5330	Putative histone deacetylase	down	-1.09	-1.3	-1.34	-1.74	-2.05	-2.05	1					Hist_deacetyl , 52768	NCU00824	YNL330C
568	568	Pa_1_5340	Putative protein of unknown function		-1.25	-1.53	-1.64	-1.63	-1.79		1					53474 , Abhydrolase_1	NCU00825	NA
569	569	Pa_1_5350	Putative protein of unknown function	down	-2.73	-4.78	-4.64	-6.06	-7.86	-7.86	1						NA	NA
570	570	Pa_1_5360	Putative protein of unknown function		-1.16	-1.31	-1.01	1.16	1.19		1					DUF1212	NCU00717	YJL108C
571	571	Pa_1_5370	Putative protein of unknown function		-1.07	-1.39	-1.14	1.56	1.98		1		signalp	ext		49899	NA	NA
572	572	Pa_1_5380	Putative protein of unknown function	idi	14.98	22.42	27.44	25.42	25.19	27.44	1	B					NCU00719	NA
573	573	Pa_1_5390	Putative L-lactate dehydrogenase	idi	2.03	2.61	2.55	1.98	1.65	2.61	1		signalp			Ldh_1_N , 51735 , 56327 , Ldh_1_C	NA	NA
574	574	Pa_1_5400	Putative permease	idi	-1.6	-2.01	1.46	2.07	3.62	3.62	1	E				AA_permease	NCU00721	YOR348C
575	575	Pa_1_5410	Putative L-PSP endoribonuclease	idi	-1.51	-1.38	2.15	2.78	3.09	3.09	1					55298 , Ribonuc_L-PSP	NA	NA
576	576	Pa_1_5420	Putative aldehyde dehydrogenase	idi	-1.86	-1.57	1.8	2.82	3.31	3.31	1	E				Aldedh , 53720	NA	NA
577	577	Pa_1_5430	Putative metal-dependent hydrolase	idi	-1.83	-1.04	2.34	2.28	1.87	2.34	1	E				Amidohydro_2 , 51556	NCU06417	NA
578	578	Pa_1_5440	Putative amidohydrolases	down	-1.01	-1.77	-3.81	-3.76	-3.76	-3.81	1					Amidohydro_3 , 51556 , 51338 ,	NCU00722	NA
579	579	Pa_1_5450	Putative protein of unknown function		-1.66	-1.36	1.02	-1.05	1.16		1		signalp				NA	NA
580	580	Pa_1_5460	Putative dehydrogenase/reductase		1.41	-1.9	3.16	4.42	3.63		1		signalp			51735 , adh_short	NA	NA
581	581	Pa_1_5470	Putative serine/threonine-protein kinase		-1.07	1.23	1.55	1.49	1.36		1					Pkise , 56112	NCU09212	YLR248W
582	582	Pa_1_5480	Putative protein of unknown function		-1.06	-1.19	1.06	1.09	-1		1		signalp				NCU09213	NA
583	583	Pa_1_5485	Putative protein of unknown function		1.01	-1.08	-1.14	-1.09	-1.03		1		signalp				NA	NA
584	584	Pa_1_5490	Putative versicolorin reductase	idi	-1.18	1.07	1.48	3.32	4.63	4.63	1	E	signalp			51735 , adh_short	NA	NA
585	585	Pa_1_5500	Putative transporter		-1.15	-1.12	-1.09	2.47	4.29		1					103473 , MFS_1	NCU00803	NA
586	586	Pa_1_5510	Putative protein of unknown function	idi	1.23	1.75	2.18	2.93	3.32	3.32	1						NCU00802	NA
587	587	Pa_1_5520	Putative protein of unknown function	idi	-1.15	2.53	8.95	10.45	11.07	11.07	1	E					NA	NA
588	588	Pa_1_5530	Putative protein of unknown function		-1.14	-1.29	1.45	1.97	1.82		1						NCU00805	NA
589	589	Pa_1_5540	Putative alkaline phytoceramidase		-1.31	-1.9	1.19	1.2	1.1		1					aPHC	NA	NA
590	590	Pa_1_5550	Putative protein of unknown function		1.09	-1.01	-1.16	-1.2	-1.26		1					HET	NA	NA
591	591	Pa_1_5555	Putative Cytochrome P450 protein		-1.09	-1.53	-1.38	-1.04	-1.17		1					48264	NA	NA
592	592	Pa_1_5560	Putative protein of unknown function		-1.34	-1.29	-1.01	1.26	1.22		1					52540	NA	NA
593	593	Pa_1_5570	Putative protein of unknown function		1.16	-1.4	-1.12	1.12	1.03		1						NA	NA
594	594	Pa_1_5580	Putative protein of unknown function		1.08	1.18	1.81	1.9	1.79		1						NA	NA
595	595	Pa_1_5590	Putative transporter	down	-1.59	-3.03	-2.48	-1.73	-1.31	-3.03	1					Sugar_tr , 103473	NCU00801	NA
596	596	Pa_1_5600	Putative transporter		-2.36	-1.87	-1.33	-1.15	-1.05		1		signalp			52096 , AA_permease	NA	NA
597	597	Pa_1_5610	Putative protein of unknown function		-1.05	1.27	1.16	1.14	1.24		1						NA	NA
598	598	Pa_1_5615	Putative protein of unknown function		1.01	1.02	1.14	1.37	1.38		1						NA	NA
599	599	Pa_1_5620	Putative homocysteine S-methyltransferase	down	-1.15	1.56	-1.25	-2.19	-2.39	-2.39	1					82282 , S-methyl_trans	NCU00799	YPL273W
600	600	Pa_1_5630	Putative protein of unknown function		-1.12	-1.44	-1.47	-1.16	-1.19		1						NA	NA
601	601	Pa_1_5640	Putative protein of unknown function	down	-1.23	-1.59	-3.9	-5.92	-7.44	-7.44	1					DUF917 , Hydantoise_A , Hydant_A_N , 53067	NCU00796	NA
602	602	Pa_1_5650	Putative transporter		1.07	1.35	1.59	1.85	1.77		1					_Ca_ex	NCU00795	NA
603	603	Pa_1_5655	Putative protein of unknown function	idi	1.29	2.74	2.44	2.02	1.92	2.74	1						NA	NA
604	604	Pa_1_5660	Putative protein of unknown function	idi	1.02	1.81	7.39	6.72	3.76	7.39	1	E	signalp				NA	NA
605	605	Pa_1_5670	Putative protein of unknown function	down	1.67	-2.63	-7.56	-4.68	-3.42	-7.56	1					50978 , WD40	NCU00794	YCR072C
606	606	Pa_1_5680	Putative Glycosyltransferase Family 20		1.38	-1.45	-1.71	-1.56	-1.46		1					Glyco_transf_20 , 53756 , Trehalose_PPase , 56784	NCU00793	YML100W
607	607	Pa_1_5690	Putative branched-chain-amino-acid aminotransferase	down	-1.37	-1.75	-3.38	-3.45	-2.95	-3.45	1					56752 , Aminotran_4	NCU00792	NA
608	608	Pa_1_5700	Putative potassium transporter	idi	1.13	-1.03	1.22	2.05	3.36	3.36	1					K_trans	NCU00790	NA
609	609	Pa_1_5710	Putative protein of unknown function		1.01	-1.14	1.07	-1.12	-1.15		1						NA	NA
610	610	Pa_1_5720	Putative DNA mismatch repair protein Msh4		-1.13	1.56	5.26	5.34	6.44		1	E				48334 , MutS_III	NA	NA
611	611	Pa_1_5740	Putative tyrosinase	idi	1.03	3.29	83.29	109.17	120.12	120.12	1	E				Tyrosise , 48056	NCU00776	NA
612	612	Pa_1_5750	Putative methyltransferase	down	1.07	-2.79	-2.68	-1.82	-1.71	-2.79	1					53335 , Methyltransf_11	NCU00777	YCR047C
613	613	Pa_1_5760	Putative protein of unknown function		1.03	1	1.14	1.08	1.09		1		signalp			DUF396	NCU00778	YHR181W
614	614	Pa_1_5765	Putative protein of unknown function		1.07	1.23	1.26	1.37	1.37		1						NA	NA
615	615	Pa_1_5770	Putative G-protein coupled receptor	idi	-1.08	1.71	2.3	2.16	1.96	2.3	1		signalp			81321	NCU00786	NA
616	616	Pa_1_5780	Putative protein of unknown function		-1.24	-1.37	1.24	1.51	1.62		1		signalp			51905	NCU00784	NA
617	617	Pa_1_5790	Putative transporter		-1.09	-1.04	1.2	1.32	1.35		1					103473 , MFS_1	NCU00782	NA
618	618	Pa_1_5800	Putative protein of unknown function	idi	1.8	8.89	5.62	2.63	1.41	8.89	1	G					NA	NA
619	619	Pa_1_5810	Putative serine protease	idi	-1.17	6.51	2.15	1.58	1.18	6.51	1	G				52743 , Peptidase_S8	NA	NA
620	620	Pa_1_5820	Putative protein of unknown function	idi	2.66	2.67	2.81	2.66	2.28	2.81	1					Dymin_N , 52540	NCU00788	NA
621	621	Pa_1_5830	Putative protein of unknown function		1.1	-1.17	1.03	1.29	1.61		1					52972 , DUF84	NA	NA
622	622	Pa_1_5840	Putative protein of unknown function		-1.1	-1.43	-1.24	-1.11	-1.17		1					DUF221	NCU00789	YLR241W
623	623	Pa_1_5850	Putative mitochondrial isocitrate dehydrogenase [NAD] subunit 1 precursor		1.22	1.04	-1.06	1.13	1.04		1					53659 , Iso_dh	NCU00775	YNL037C
624	624	Pa_1_5860	Putative protein of unknown function	idi	2.96	3.82	3.68	3.53	3.84	3.84	1						NCU00774	NA
625	625	Pa_1_5870	Putative protein of unknown function	idi	3.53	11.61	7.64	5.46	5.08	11.61	1	C					NA	NA
626	626	Pa_1_5880	Putative protein of unknown function	idi	2.61	11.44	8.15	5.19	6.59	11.44	1		signalp	ext			NA	NA
627	627	Pa_1_5890	Putative serine/threonine-protein kinase		-1.16	-1.15	-1.36	-1.39	-1.6		1					56112 , Pkise	NCU00772	YDR523C
628	628	Pa_1_5900	Putative protein of unknown function		-1.42	-1.1	-1.03	1.08	1.03		1					UBX , 54236	NCU00771	YDR330W
629	629	Pa_1_5910	Putative proteasome component ECM29		-1.2	1	1.29	1.32	1.29		1					48371	NCU00770	YHL030W
630	630	Pa_1_5915	Putative protein of unknown function		1.19	-1.04	-1.06	-1.06	-1.45		1						NA	NA
631	631	Pa_1_5920	Putative RNA-binding protein		1.6	1.45	1.51	1.65	1.44		1					54928 , RRM_1	NCU00768	YHR086W
632	632	Pa_1_5930	Putative protein of unknown function		1.37	2.01	4.23	5.25	4.99		1					DUF636	NA	NA
633	633	Pa_1_5940	Putative protein of unknown function		-1.07	1.05	1.18	1.19	1.2		1						NCU00877	NA
634	634	Pa_1_5950	Putative amino-acid permease		-1.65	-3.94	-5.1	-4.44	-4.6		1						NCU00765	NA
635	635	Pa_1_5960	Putative protein of unknown function		1.05	1.17	1.24	1.32	1.33		1		signalp	ext		50630 , Asp	NA	NA
636	636	Pa_1_5970	Putative lip/Mn/Versatile peroxidase		1.08	1.44	1.5	1.68	1.74		1					48113 , peroxidase	NA	NA
637	637	Pa_1_5980	Putative protein of unknown function		-1.03	1.89	1.43	1.14	1.09		1					56112	NCU00763	NA
638	638	Pa_1_5990	Putative Glycoside Hydrolase Family 5	down	-1.87	-8.08	-10.39	-12.62	-13.94	-13.94	1		signalp	ext		51445 , Cellulase , CBM_1 , 57180	NCU00762	NA
639	639	Pa_1_6000	Putative cholinesterase precursor		1.21	1.41	1.45	1.56	1.59		1		signalp	ext		53474 , COesterase	NCU00761	NA
640	640	Pa_1_6010	Putative protein of unknown function	down	1.42	-2.46	-1.59	1	1.55	-2.46	1						NA	NA
641	641	Pa_1_6013	Putative protein of unknown function		1.16	1.33	1.07	1.12	1.01		1						NA	NA
642	642	Pa_1_6014	Putative protein of unknown function		1.42	1.34	1.21	-1.07	1.01		1						NA	NA
643	643	Pa_1_6015	Putative protein of unknown function	idi	1.15	3.07	3.04	3.15	2.16	3.15	1					53300 , VWA	NA	NA
644	644	Pa_1_6020	Putative protein of unknown function		-1.26	-1.01	-2.15	-2.48	-2.89		1					MatE	NCU00755	NA
645	645	Pa_1_6030	Putative protein of unknown function		1.17	1.4	1.63	1.7	1.73		1						NA	NA
646	646	Pa_1_6040	Putative protein of unknown function		1.46	-1.37	1.07	3.23	7.67		1		signalp	ext			NCU00757	NA
647	647	Pa_1_6050	Putative transporter		1.21	1.31	1.36	1.66	1.6		1					Form_Nir_trans	NCU00758	YHL008C
648	648	Pa_1_6060	Putative protein of unknown function	down	-1.59	-3.5	-3.93	-2.83	-2.36	-3.93	1						NA	NA
649	649	Pa_1_6070	Putative transporter	down	1.2	-1.82	-2.47	-1.62	-1.1	-2.47	1					103473 , MFS_1	NCU00754	YPR156C
650	650	Pa_1_6080	Putative protein of unknown function		-1.24	-1.54	-1.44	-1.48	-1.33		1						NCU00753	NA
651	651	Pa_1_6090	Putative protein of unknown function	down	-1.44	-2.13	-2.21	-1.87	-1.71	-2.21	1						NA	NA
652	652	Pa_1_6100	Putative protein of unknown function	down	-1.2	-2.46	-2.22	-1.65	-1.41	-2.46	1				FT	47459 , HLH	NA	NA
653	653	Pa_1_6110	Putative protein of unknown function		1.12	1.13	1.34	1.6	1.68		1						NCU00748	NA
654	654	Pa_1_6115	Putative protein of unknown function		-1	-1.46	-1.4	-1.35	-1.13		1						NA	NA
655	655	Pa_1_6120	Putative mitochondrial dihydrodipicolinate synthase precursor	idi	1.55	-7.05	3.71	5.69	3.84	5.69	1					51569 , DHDPS	NA	NA
656	656	Pa_1_6130	Putative protein of unknown function		1.01	1.35	-1.1	-1.47	-1.51		1					Chromo , 54160	NCU00738	NA
657	657	Pa_1_6140	Putative mitochondrial presequence translocated-associated motor subunit pam-17 precursor		-1.1	1.09	-1	-1.14	-1.28		1		signalp				NCU00737	YKR065C
658	658	Pa_1_6150	Putative protein similar to E1-like URM1 activator protein of Saccharomyces cerevisiae	down	-1.32	-1.69	-2.35	-1.76	-1.48	-2.35	1					69572 , ThiF , MoeZ_MoeB , Rhodanese	NCU00736	YHR111W
659	659	Pa_1_6160	Putative protein of unknown function		1.27	-2.2	-2.96	-3.1	-2.97		1						NCU00735	NA
660	660	Pa_1_6170	Putative protease	idi	2.29	4.38	4.04	4.24	4.01	4.38	1	B				54001 , Peptidase_C48	NCU00734	NA
661	661	Pa_1_6180	Putative protein of unknown function		-1.18	-1.29	-1.05	1.13	1.05		1						NCU00741	NA
662	662	Pa_1_6190	Putative Glycerol-3-phosphate dehydrogenase [NAD+]		-1.04	-1.4	-1.27	-1.3	-1.26		1					D_Gly3P_dh_N , D_Gly3P_dh_C , 48179 , 51735	NCU00742	YDL022W
663	663	Pa_1_6200	Putative Glycoside Hydrolase Family 13	down	-1.19	-2.87	-1.93	-2.08	-2.52	-2.87	1					GDE_C , 51445 , 48208 ,	NCU00743	YPR184W
664	664	Pa_1_6210	Putative protein of unknown function		1.71	1.42	1.69	1.55	1.43		1						NCU00744	NA
665	665	Pa_1_6220	Putative protein of unknown function	idi	-1.02	-1.03	4.59	5.6	6.02	6.02	1	E			FT	57701 , Zn_clus	NA	NA
666	666	Pa_1_6230	Putative protein of unknown function	idi	-1.23	-2.76	6.1	6.87	7.19	7.19	1						NCU10933	NA
667	667	Pa_1_6240	Putative protein of unknown function		1	-1.93	-1.13	-1.15	-1.27		1		signalp			46565 , DJ	NCU02490	YFR041C
668	668	Pa_1_6250	Putative protein of unknown function	idi	-1.59	-2.33	1.6	2.44	2.92	2.92	1	E				DJ , 46565	NCU02491	NA
669	669	Pa_1_6260	Putative protein of unknown function	down	-1.31	-3.33	-1.12	1.29	1.48	-3.33	1						NCU02492	NA
670	670	Pa_1_6265	Putative protein of unknown function		1	1.3	1.38	1.65	1.57		1		signalp				NA	NA
671	671	Pa_1_6270	Putative protein of unknown function		1.22	1.26	1.01	1.09	1.06		1						NA	NA
672	672	Pa_1_6280	Putative protein of unknown function	idi	2.04	3.09	2.88	3.28	3.38	3.38	1						NCU00699	NA
673	673	Pa_1_6290	Putative protein of unknown function	idi	2.8	20.26	22.48	29.23	32.72	32.72	1	A				52972	NA	NA
674	674	Pa_1_6300	Putative protein of unknown function	idi	-1.19	1.17	1.56	1.94	2.23	2.23	1		signalp	ext		49329	NCU00704	NA
675	675	Pa_1_6310	Putative protein of unknown function		-1.14	-1.79	-1.77	-1.7	-1.6		1					89562 , Methyltransf_6	NCU02941	YER010C
676	676	Pa_1_6320	Putative protein of unknown function	idi	1.98	2.28	1.87	1.58	1.34	2.28	1						NCU02945	NA
677	677	Pa_1_6330	Putative mitochondrial elongation factor G precursor	down	1.88	-1.19	-5.17	-7.5	-9.59	-9.59	1					52540 , GTP_EFTU , EFG_IV , 54211 , EFG_C , 54980 , 50447 , GTP_EFTU_D2 ,	NCU02955	YLR069C
678	678	Pa_1_6340	Putative mitochondrial homoisocitrate dehydrogenase precursor	down	1.38	-1.14	-2.68	-2.73	-2.73	-2.73	1					Iso_dh , 53659	NCU02954	YIL094C
679	679	Pa_1_6350	Putative protein of unknown function	idi	2.22	1.47	1.57	1.57	1.41	2.22	1						NCU02952	NA
680	680	Pa_1_6360	Putative mitochondrial SSU ribosomal protein S8 precursor	down	-1.02	-2.27	-3.61	-4.03	-3.78	-4.03	1					56047 , Ribosomal_S8	NCU02951	YMR158W
681	681	Pa_1_6370	Putative protein of unknown function	down	-1.33	-1.28	-2.42	-3.54	-4.12	-4.12	1						NCU02950	NA
682	682	Pa_1_6380	Putative transporter	down	-1.08	-1.56	-2	-2.19	-2.44	-2.44	1					103473 , MFS_1	NA	NA
683	683	Pa_1_6390	Putative quinone reductase	idi	1.05	-1.35	2.37	3.4	3.09	3.4	1	E				52218 , Flavodoxin_1	NCU02948	YCR004C
684	684	Pa_1_6400	Putative protein of unknown function		1.3	1.04	-1.29	-1.23	-1.39		1						NCU02949	YJR067C
685	685	Pa_1_6410	Putative amidase		-1.11	-1.13	1.56	1.05	-1.52		1					75304 , Amidase	NA	NA
686	686	Pa_1_6420	Putative protein of unknown function		-1.26	-1.22	-1.38	-1.93	-1.77		1						NA	NA
687	687	Pa_1_6430	Putative protease precursor	idi	-1.2	1.35	1.73	1.9	2.15	2.15	1		signalp			50630 , Asp	NCU02956	NA
688	688	Pa_1_6440	Putative protein of unknown function	idi	-1.07	-1.47	3.66	4.41	4.66	4.66	1	E	signalp	ext			NCU05788	NA
689	689	Pa_1_6450	Putative aminotransferase		-1.12	-1.23	1.08	-1.17	-1.59		1					53383 , Aminotran_1_2	NCU02543	NA
690	690	Pa_1_6460	Putative ATP-dependent permease precursor		-1.29	1.09	-1.02	-1.32	-1.57		1					ABC2_membrane , ABC_tran , 52540 ,	NCU02544	YCR011C
691	691	Pa_1_6470	Putative protein of unknown function	down	1.07	-1.11	-2.2	-2.37	-2.56	-2.56	1						NCU02545	NA
692	692	Pa_1_6480	Putative nucleolar GTP-binding protein	down	1.5	-1.85	-6.46	-6.32	-5.4	-6.46	1					NGP1NT , 52540 , MMR_HSR1 ,	NCU02546	YNR053C
693	693	Pa_1_6490	Putative protein of unknown function		1.07	1.13	1.15	1.33	1.41		1		signalp	ext			NA	NA
694	694	Pa_1_6500	Putative protein of unknown function	down	-1.93	-3.31	-4.2	-4.81	-4.15	-4.81	1					52833	NCU02547	NA
695	695	Pa_1_6510	Putative protein of unknown function		-1.05	1.19	-1.12	-1.02	-1.1		1		signalp			DUF1713	NCU02548	NA
696	696	Pa_1_6520	Putative mitochondrial-processing peptidase subunit beta precursor	down	1.16	-1.24	-2.61	-3.03	-3.02	-3.03	1		signalp			Peptidase_M16 , 63411 , Peptidase_M16_C ,	NCU02549	YLR163C
697	697	Pa_1_6530	Putative E3 ubiquitin-protein ligase RNF167 precursor		1.38	-1.29	-1.26	-1.21	-1.34		1					57850 , zf-C3HC4	NCU02552	NA
698	698	Pa_1_6540	Putative protein of unknown function		1.26	-1.38	-1.45	-1.43	-1.48		1						NCU02553	NA
699	699	Pa_1_6550	Putative vacuolar protein sorting-associated protein 8	idi	1.26	2.38	1.62	1.64	1.62	2.38	1						NCU02554	YAL002W
700	700	Pa_1_6560	Putative protein of unknown function		-1.22	-1.04	-1.04	-1.08	-1.13		1						NA	YDR437W
701	701	Pa_1_6570	Putative protein of unknown function	idi	-1.23	1.2	2.23	2.65	2.9	2.9	1					51419	NA	YGL196W
702	702	Pa_1_6580	Putative actin-related protein 4		-1.14	1.65	-1.05	-1.67	-1.76		1					53067 , Actin	NCU02555	YJL081C
703	703	Pa_1_6590	Putative transcription initiation factor TFIID		-1.1	1.33	1.15	1.18	1.1		1					zf-CCHC	NCU02556	YGR274C
704	704	Pa_1_6600	Putative protein of unknown function		-1.76	1.21	-1.05	1.38	1.36		1				FT	55455 , SRF-TF	NCU02558	YPL089C
705	705	Pa_1_6610	Putative protein of unknown function		-1.17	-1.42	-1.54	-1.34	-1.35		1		signalp				NCU02561	NA
706	706	Pa_1_6620	Putative protein of unknown function		-1.68	-1.72	-1.69	-1.42	-1.08		1					51197	NCU02560	NA
707	707	Pa_1_6630	Putative protein of unknown function		-1.22	1.1	1.73	1.74	1.6		1					50405	NCU02559	NA
708	708	Pa_1_6640	Putative Glycoside Hydrolase Family 31		-1.38	-1.16	-1.13	1.03	-1		1					Glyco_hydro_31	NCU02583	NA
709	709	Pa_1_6650	Putative glucose transporter		-1.18	-1.3	-1.4	-1.3	-1.34		1		signalp			Sugar_tr , 103473	NCU04963	YDL138W
710	710	Pa_1_6660	Putative protein of unknown function	down	-1	1.2	-1.35	-2.11	-2.08	-2.11	1		signalp				NCU03212	NA
711	711	Pa_1_6670	Putative protein of unknown function	down	1.02	-2.32	-2.01	-1.87	-1.98	-2.32	1						NCU03211	NA
712	712	Pa_1_6675	Putative protein of unknown function	down	-1.37	1.07	-1.46	-2.57	-3.25	-3.25	1		signalp	ext			NA	NA
713	713	Pa_1_6680	Putative protein of unknown function		-1.05	-1.65	-1.51	-1.47	-1.42		1						NCU07508	NA
714	714	Pa_1_6690	Putative geranylgeranyltransferase beta subunit		-1.24	1.93	1.81	1.84	1.87		1					48239 , Prenyltrans	NCU07509	YPR176C
715	715	Pa_1_6700	Putative protein of unknown function		1.34	1.57	1.27	1.01	-1.27		1					48350 , RhoGAP	NCU10647	NA
716	716	Pa_1_6710	Putative regulator of ribosome biosynthesis	down	1.39	-1.87	-2.12	-1.96	-1.88	-2.12	1					RRS1	NCU08121	YOR294W
717	717	Pa_1_6720	Putative mitochondrial SSU ribosomal protein S23 precursor		1.16	-1.12	-1.68	-1.64	-1.67		1						NCU08120	YGL129C
718	718	Pa_1_6730	Putative DNA replication licensing factor	down	-1.01	-1.41	-1.71	-2.18	-1.91	-2.18	1					MCM , 50249 , 52540 ,	NCU08119	YBR202W
719	719	Pa_1_6740	Putative PEX1 peroxisomal biogenesis factor 1	down	-1.79	-2.4	-3.82	-5.16	-4.17	-5.16	1					AAA , 52540 , 50692 , 54585	NCU08118	YKL197C
720	720	Pa_1_6750	Putative protein of unknown function		1.14	1.56	1.19	-1.01	1.01		1					50978 , WD40 , 51004 ,	NCU07492	YPL183C
721	721	Pa_1_6760	Putative hexokinase		-1.37	1.15	1.17	-1.08	-1.18		1					Hexokise_2 , Hexokise_1 , 53067 ,	NCU02542	YGL253W
722	722	Pa_1_6770	Putative cystathionine gamma-synthase		-1.05	-1.97	-1.83	-1.5	-1.5		1					53383	NCU08117	NA
723	723	Pa_1_6780	Putative vacuolar transporter chaperone 4	down	1.3	-1.09	-1.53	-2.68	-3.68	-3.68	1					SPX	NCU08110	YJL012C
724	724	Pa_1_6790	Putative arginine N-methyltransferase	down	1.14	-3.59	-11.26	-11.37	-10.69	-11.37	1					53335 , 48403	NCU08111	YDR465C
725	725	Pa_1_6800	Putative protein of unknown function	idi	1.25	1.19	2.02	1.23	-1.56	2.02	1						NA	NA
726	726	Pa_1_6810	Putative protein of unknown function	idi	-1.39	1.58	7.1	6.76	6.95	7.1	1	E				51735 , Epimerase	NCU07474	NA
727	727	Pa_1_6820	Putative Glycosyltransferase Family 1	idi	1.52	1.73	2.17	2.52	2.11	2.52	1					53756 , Glyco_transf_28 , UIM ,	NCU07473	NA
728	728	Pa_1_6830	Putative phosphate carrier protein	down	-1.11	-2.01	-1.27	-1.37	-1.42	-2.01	1		signalp			103506 , Mito_carr	NCU07465	YER053C
729	729	Pa_1_6840	Putative protein of unknown function		1.07	-1.63	-1.64	-1.66	-1.66		1						NCU07466	NA
730	730	Pa_1_6850	Putative protein of unknown function		-1.43	-1.76	-1.16	-1.06	-1.05		1						NCU07467	NA
731	731	Pa_1_6860	Putative protein of unknown function		1.24	-1.33	-1.35	-1.36	-1.71		1					51735 , Epimerase	NCU07468	NA
732	732	Pa_1_6870	Putative F-actin-capping protein subunit beta		-1.43	-1.28	-1.16	-1.1	-1.03		1					F_actin_cap_B , 90096	NCU07471	YIL034C
733	733	Pa_1_6880	Putative Glycosyltransferase Family 22	down	-1.61	-2.8	-2.7	-2.97	-2.52	-2.97	1					Glyco_transf_22	NCU07472	YNR030W
734	734	Pa_1_6885	Putative protein of unknown function		1.3	1.4	1.5	1.75	1.91		1						NA	NA
735	735	Pa_1_6890	Putative acetylhydrolase		-1.11	-1.48	-1.54	-1.23	-1.14		1					53474 , PAF-AH_p_II	NCU07476	NA
736	736	Pa_1_6900	Putative protein of unknown function		1.16	1.2	1.29	1.41	1.44		1						NCU07477	NA
737	737	Pa_1_6910	Putative solute carrier		1.21	-1.12	-1.52	-1.79	-1.94		1					103506 , Mito_carr	NCU07478	YGR257C
738	738	Pa_1_6920	Putative serine/threonine-protein phosphatase		1.23	1.25	1.05	1.23	1.38		1					56300 , Metallophos	NCU07489	YML016C
739	739	Pa_1_6930	Putative protein of unknown function	idi	3.86	2.08	3.15	3.86	4.12	4.12	1	D	signalp				NCU07491	NA
740	740	Pa_1_6940	Putative protein of unknown function		-1.09	-1.18	-1.14	1.05	1.32		1					SET , 82199	NCU07496	NA
741	741	Pa_1_6970	Putative protein of unknown function		-1.04	-1.33	-1.36	-1.87	-1.94		1					54928 , RRM_1	NCU03311	YGL044C
742	742	Pa_1_6980	Putative prohibitin-2		-1.1	1.02	-1.55	-1.78	-1.77		1					Band_7	NCU03310	YGR231C
743	743	Pa_1_6990	Putative protein of unknown function	idi	-1.34	3.05	3.16	3.27	3.23	3.27	1	A				ubiquitin , 54236	NCU03309	YDR139C
744	744	Pa_1_7000	Putative protein of unknown function		-1.39	-1.27	1.2	1.62	1.81		1						NCU03308	NA
745	745	Pa_1_7010	Putative protein of unknown function		-1.04	-1.04	-1.33	-1.64	-1.69		1						NCU03307	NA
746	746	Pa_1_7020	Putative protein of unknown function	idi	-1.29	2.91	3.24	3.19	2.99	3.24	1	A				46988	NCU03306	YOR265W
747	747	Pa_1_7030	Putative cation-transporting ATPase		-1.04	-1.69	1.63	1.67	1.52		1					81665 , E1-E2_ATPase , Cation_ATPase_C , 81660 , 56784 , Cation_ATPase_N , 81653 , Hydrolase ,	NCU03305	NA
748	748	Pa_1_7040	Putative proteasome component	idi	-1.13	2.12	2.01	1.83	1.65	2.12	1					56235 , Proteasome	NCU03304	YER094C
749	749	Pa_1_7050	Putative protein of unknown function		-1.73	1.78	1.64	1.12	1.03		1					54236	NCU03303	YMR067C
750	750	Pa_1_7060	Putative cytosolic 60S ribosomal protein Rpl36 isoform 2		1.11	-1.26	-1.53	-1.48	-1.4		1					Ribosomal_L36e	NA	NA
751	751	Pa_1_7070	Putative protein of unknown function		-1.3	1.14	-1.13	-1.56	-1.3		1						NA	NA
752	752	Pa_1_7080	Putative protein of unknown function		1.06	1.39	1.55	1.86	1.88		1		signalp	ext			NA	NA
753	753	Pa_1_7090	Putative lipase	idi	-1.09	-1.12	2.16	2.32	1.73	2.32	1		signalp			53474 , Lipase_3	NCU10506	YJR107W
754	754	Pa_1_7100	Putative 14-3-3 protein homolog		-1.11	1.26	1.38	1.28	1.15		1					37694 , 48445	NA	NA
755	755	Pa_1_6950	Putative pre-mRNA-processing factor 39		-1.05	1.3	-1.07	-1.19	-1.23		1					48452	NCU10810	YML046W
756	756	Pa_1_6960	Putative mitochondrial cytochrome c peroxidase precursor		-1.21	-1.32	-1.04	-1.19	-1.35		1					48113 , peroxidase	NCU03297	YKR066C
757	757	Pa_1_7110	Putative protein of unknown function		1.01	-1.36	-1.55	-1.62	-1.58		1						NCU03296	YNL315C
758	758	Pa_1_7120	Putative protein of unknown function	down	1.1	1.09	-1.86	-2.2	-2.33	-2.33	1		signalp	ext			NCU03294	NA
759	759	Pa_1_7130	Putative protein of unknown function		-1.25	-1.12	1.54	1.92	1.99		1					48403 , Ank	NA	NA
760	760	Pa_1_7140	Putative transporter		-1.08	1.19	1.44	1.73	1.85		1					103473 , MFS_1	NA	NA
761	761	Pa_1_7150	Putative transcription factor		-1.52	-1.98	-3.43	-3.44	-1.92		1				FT	57667 , 57701 , zf-C2H2 , Zn_clus	NCU02787	NA
762	762	Pa_1_7160	Putative protein of unknown function		-1.18	-1.52	1.02	-1.31	-1.47		1					54427	NCU09259	NA
763	763	Pa_1_7170	Putative amino-acid permease		-1.21	-1.48	-1.47	-1.44	-1.45		1					AA_permease	NCU10262	YKR039W
764	764	Pa_1_7180	Putative Glycoside Hydrolase Family 47	down	-1.15	-2.34	-2.32	-2.95	-3.16	-3.16	1					48225 , Glyco_hydro_47	NCU02778	YJR131W
765	765	Pa_1_7190	Putative protein of unknown function	down	-1.42	-3.43	-3.1	-3.38	-3.34	-3.43	1						NCU02779	NA
766	766	Pa_1_7200	Putative U1 small nuclear ribonucleoprotein A	down	1.1	-1.1	-1.74	-2.06	-2.02	-2.06	1					54928 , RRM_1	NCU02780	YIR009W
767	767	Pa_1_7210	Putative actin-related protein 2/3 complex subunit 1A		-1.18	1.17	1.04	1.1	1.25		1					50978 , WD40	NCU02781	YBR234C
768	768	Pa_1_7220	Putative serine/threonine-protein kinase	down	-1.73	-5.52	-3.24	-5.69	-4.81	-5.69	1					Pkise , 56112 , 82615 ,	NCU09258	YMR001C
769	769	Pa_1_7230	Putative protein of unknown function		1.01	1.17	1.1	-1.03	-1.18		1					OPA3	NCU09257	NA
770	770	Pa_1_7240	Putative protein of unknown function		-1.36	1.44	1.29	1.24	1.06		1						NA	NA
771	771	Pa_1_7243	Putative protein of unknown function		1.01	1.02	1.14	-1.04	-1.08		1						NA	NA
772	772	Pa_1_7245	Putative protein of unknown function	idi	-1.93	1.54	1.86	2.55	2.93	2.93	1					48452 , TPR_2	NA	NA
773	773	Pa_1_7250	Putative protein similar to PRO41 protein of Sordaria macrospora	down	-1.06	-1.29	-1.99	-1.97	-2.15	-2.15	1		signalp				NCU02767	NA
774	774	Pa_1_7260	Putative protein of unknown function		-1.01	1.25	1.33	1.55	1.67		1					89895	NCU02765	YHR087W
775	775	Pa_1_7270	Putative protein of unknown function	idi	1.59	2.45	3.14	5.49	4.13	5.49	1	E				48065	NCU02764	NA
776	776	Pa_1_7280	Putative 26S proteasome non-ATPase regulatory subunit 9	idi	1.07	1.81	2.62	2.66	2.5	2.66	1					50156	NCU11053	YIL007C
777	777	Pa_1_7290	Putative GTP-binding nuclear protein GSP1/Ran		-1.02	-1.32	-1.02	-1.01	-1.02		1					Ras , 52540	NCU09269	YLR293C
778	778	Pa_1_7300	Putative copper radical oxidase		1.01	-1.13	1.21	1.06	-1.18		1		signalp	ext		50965 , WSC , 81296 , Glyoxal_oxid_N	NCU09267	NA
779	779	Pa_1_7308	Putative protein of unknown function		1.07	-1.02	1.11	1.17	1.15		1						NA	NA
780	780	Pa_1_7310	Putative RNA polymerase I-specific transcription initiation factor rrn3		-1.05	1.11	1.02	1.03	-1.04		1					RRN3	NCU09247	YKL125W
781	781	Pa_1_7320	Putative transcription factor HAP3	idi	1.87	1.65	2.77	2.57	2.39	2.77	1					47113 , CBFD_NFYB_HMF	NCU09248	YBL021C
782	782	Pa_1_7330	Putative prefoldin subunit 2		1.01	1.58	1.2	-1.07	-1.2		1					KE2 , 46579	NCU09249	YEL003W
783	783	Pa_1_7340	Putative protein of unknown function	idi	1.25	3.09	5.48	5.29	3.95	5.48	1	E					NCU09250	YBL059C-A
784	784	Pa_1_7350	Putative signal transduction histidine-protein kinase		-1.27	1.08	1.16	1.42	1.47		1		signalp			55874 , HATPase_c , 52172 , Response_reg , HisKA , 47384 , HAMP	NCU02815	NA
785	785	Pa_1_7360	Putative tRNA-dihydrouridine synthase	down	1.45	-2.36	-1.76	-1.18	-1.36	-2.36	1		signalp			51395 , Dus	NCU00950	YNR015W
786	786	Pa_1_7370	Putative protein phosphatase methylesterase	down	-1.13	-1.94	-2.49	-3.08	-2.89	-3.08	1					53474 , Abhydrolase_1	NCU00954	YHR075C
787	787	Pa_1_7380	Putative flavin carrier protein precursor	down	1.28	1.27	-1.31	-1.93	-2.69	-2.69	1		signalp			TRP	NCU09253	NA
788	788	Pa_1_7390	Putative protein of unknown function		1.29	-1.35	-1.52	-1.31	-1.5		1		signalp			47095 , HMG_box , 47769 , SAM_1	NCU02819	NA
789	789	Pa_1_7400	Putative protein of unknown function	idi	-1.14	-1.02	1.61	2.28	2.8	2.8	1						NA	NA
790	790	Pa_1_7410	Putative condensin complex subunit 2	down	-1.23	-2.64	-2.12	-3.04	-3.04	-3.04	1						NCU02828	YBL097W
791	791	Pa_1_7420	Putative sodium/potassium/calcium exchanger		-1.07	-1.63	-1.76	-1.7	-1.66		1					_Ca_ex	NCU02826	YDL206W
792	792	Pa_1_7430	Putative phosphomannomutase	down	-1.68	-8.6	-8.52	-7.06	-6.19	-8.6	1					PMM , 56784	NCU02829	YFL045C
793	793	Pa_1_7440	Putative protein similar to Fso1 of Fusarium oxysporum		-1.4	1.64	1.63	1.88	1.9		1					51045 , WW	NCU02794	NA
794	794	Pa_1_7450	Putative protein similar to protein FMP42 of Saccharomyces cerevisiae		-1.79	-1.59	-1.83	-1.88	-1.77		1					103473 , MFS_1	NCU10987	YMR221C
795	795	Pa_1_7460	Putative histone deacetylase		1.1	-1.97	-2.18	-2.31	-2.46		1					Hist_deacetyl , 52768	NCU02795	NA
796	796	Pa_1_7470	Putative protein of unknown function	down	-1.07	-1.7	-2	-1.68	-1.6	-2	1						NCU02796	YHR090C
797	797	Pa_1_7480	Putative UTP--glucose-1-phosphate uridylyltransferase	down	1.14	-3.04	-3.55	-2.89	-3.05	-3.55	1					UDPGP , 53448	NCU02797	YKL035W
798	798	Pa_1_7490	Putative protein of unknown function		1.84	-1.34	-1.19	-1.53	-1.99		1						NA	YPL067C
799	799	Pa_1_7500	Putative protein of unknown function	down	-1.06	1.17	-1.47	-2.24	-2.42	-2.42	1					55620	NCU02798	NA
800	800	Pa_1_7510	Putative protein of unknown function	idi	4.86	6.21	5.46	5.6	5.58	6.21	1	B			FT	zf-C2H2	NCU09252	NA
801	801	Pa_1_7520	Putative Glycoside Hydrolase Family 7		2.92	12.26	20.3	23.45	28.97		1	B	signalp	ext		Glyco_hydro_7 , 49899	NA	NA
802	802	Pa_1_7530	Putative protein of unknown function	down	-1.01	-2.42	-3.26	-3.49	-4.02	-4.02	1						NCU02793	NA
803	803	Pa_1_7540	Putative protein of unknown function		-1.08	-1	-1.06	1.06	-1.05		1				FT	57701 , Fungal_trans , Zn_clus ,	NCU02768	NA
804	804	Pa_1_7560	Putative protein of unknown function	down	-1.06	-1.37	-1.89	-2.03	-2.11	-2.11	1						NCU02770	NA
805	805	Pa_1_7570	Putative uroporphyrinogen decarboxylase	down	1.05	-1.91	-2.2	-3.24	-3.43	-3.43	1					URO-D , 51726	NCU02771	YDR047W
806	806	Pa_1_7580	Putative protein of unknown function	idi	-1.01	-1.06	1.04	2.07	3.3	3.3	1		signalp			55729 , Acetyltransf_1	NCU02772	NA
807	807	Pa_1_7590	Putative protein of unknown function	idi	1.65	2	3.69	5.31	5.83	5.83	1						NCU02773	NA
808	808	Pa_1_7600	Putative protein of unknown function		1.09	1.09	1.32	1.55	1.48		1						NCU02775	NA
809	809	Pa_1_7610	Putative protein of unknown function	down	-1.19	-1.62	-1.74	-2.14	-2.59	-2.59	1					48065 , RhoGEF	NCU10282	NA
810	810	Pa_1_7620	Putative telomerase reverse transcriptase		-1.17	-1.19	-1.12	1.01	1.01		1					56672 , Bombesin	NCU02791	YLR318W
811	811	Pa_1_7630	Putative protein of unknown function		1.27	1.06	1.27	-1.05	-1.07		1						NCU02790	NA
812	812	Pa_1_7640	Putative molybdenum cofactor sulfurase	down	-2.57	-1.75	-2.04	-1.63	-1.36	-2.57	1					53383 , MOSC , MOSC_N ,	NCU02777	NA
813	813	Pa_1_7650	Putative cell division control protein	down	-1.52	-1.22	-2.89	-7.17	-7.9	-2.89	1					52540	NCU02776	YJL194W
814	814	Pa_1_7660	Putative mitochondrial methylmalonate-semialdehyde dehydrogenase [acylating] precursor	down	-1.57	-2.1	-1.72	-1.36	1.01	-2.1	1		signalp			Aldedh , 53720	NCU09266	NA
815	815	Pa_1_7670	Putative calnexin homolog precursor		-2.72	-1.85	1.81	1.51	1.31		1		signalp			Calreticulin , 49899 , 63887 ,	NCU09265	YAL058W
816	816	Pa_1_7680	Putative protein of unknown function		-1.08	-1.7	-1.23	-1.36	-1.41		1					53639 , Aldolase_II	NCU09264	YJR024C
817	817	Pa_1_7690	Putative protein of unknown function	down	-1.09	-1.45	-1.5	-2.07	-2.17	-2.17	1		signalp				NCU09263	NA
818	818	Pa_1_7700	Putative dehydrogenase/reductase		-1.13	-1.07	-1.02	1.07	1.05		1					51735 , adh_short	NCU09262	NA
819	819	Pa_1_7710	Putative DNA replication complex GINS protein SLD5	down	1.17	-1.44	-2.13	-2	-2.01	-2.13	1					Sld5	NCU09261	YDR489W
820	820	Pa_1_7720	Putative protein of unknown function		-1.01	-1.35	-1.16	-1.01	-1.06		1		signalp				NA	NA
821	821	Pa_1_7730	Putative pH-response regulator protein palF/rim-8		-1.04	-1.22	1.41	1.7	1.68		1		signalp			81296 , Arrestin_N , Arrestin_C ,	NCU03021	YGL045W
822	822	Pa_1_7740	Putative protein of unknown function		-1.33	-1.28	-1.04	1.39	1.74		1					81383 , F-box	NCU03022	NA
823	823	Pa_1_7750	Putative monooxygenase		1.09	-1.22	1.13	1.16	-1.01		1					Phe_hydrox_dim , FAD_binding_3 , 51905 , 54373 , 52833	NCU03023	NA
824	824	Pa_1_7760	Putative dehydrogenase	down	-2.01	-3.32	-2.6	-3.1	-3.28	-3.32	1					51735 , adh_short	NA	YLR426W
825	825	Pa_1_7770	Putative protein of unknown function	down	-1.46	1.55	-2.97	-3.75	-3.59	-3.75	1					Indigoidine_A , 110581 , 53613 , PfkB	NCU03020	NA
826	826	Pa_1_7780	Putative protein of unknown function		-1.15	-1.62	-1.71	-1.97	-1.75		1		signalp	ext			NCU03019	NA
827	827	Pa_1_7790	Putative U3 small nucleolar RNA-associated protein 18	down	1.4	-2.15	-6.59	-5.26	-3.84	-6.59	1					50978	NCU03018	YJL069C
828	828	Pa_1_7800	Putative protein of unknown function		-1.01	-1.53	-1	-1.24	-1.39		1						NCU00949	NA
829	829	Pa_1_7810	Putative protein of unknown function		-1.61	-1.66	-1.17	-1.24	-1.2		1					Sec20	NCU00953	YDR498C
830	830	Pa_1_7820	Putative mitochondrial LSU ribosomal protein L44 precursor	down	-1.03	-1.36	-2.1	-2.5	-2.49	-2.5	1						NCU00952	YMR225C
831	831	Pa_1_7830	Putative inorganic pyrophosphatase	down	-1.07	-2.03	-4.32	-5.98	-5.91	-5.98	1					Pyrophosphatase , 50324	NCU00951	YBR011C
832	832	Pa_1_7840	Putative protein of unknown function		-1.27	-1.29	1.1	1.32	1.3		1					49562 , C2	NCU02833	YOR296W
833	833	Pa_1_7850	Putative protein of unknown function	idi	-1.35	1.89	3.15	4.37	4.59	4.59	1	E				ArfGap , 57863 , PH , 50729	NCU02830	NA
834	834	Pa_1_7860	Putative DNA damage response protein kinase	idi	3.7	5.2	7.22	8.29	8.72	8.72	1	B				Pkise , 56112 , 49879 , FHA	NCU02814	YDL101C
835	835	Pa_1_7870	Putative translation initiation factor 3 subunit M		1.25	-1.22	-1.18	-1.01	1.01		1					PCI	NCU02813	NA
836	836	Pa_1_7880	Putative diphthamide biosynthesis protein 4	down	1.01	-2.95	-2	-1.37	-1.06	-2.95	1					46565 , zf-CSL , DJ ,	NCU02805	YJR097W
837	837	Pa_1_7890	Putative 14-3-3 protein homolog		-1.17	1.28	1.52	1.53	1.45		1					37694 , 48445	NCU02806	YDR099W
838	838	Pa_1_7895	Putative mitochondrial ATPase inhibitor	down	1.01	-1.18	-2.05	-2.38	-2.2	-2.38	1		signalp				NCU02807	YDL181W
839	839	Pa_1_7900	Putative nucleoporin	down	1.11	-1.66	-2.46	-3.41	-3.4	-3.41	1					Nsp1_C	NCU02808	YJL041W
840	840	Pa_1_7910	Putative protein of unknown function		-1.26	1.09	1.08	1.14	1.18		1						NA	NA
841	841	Pa_1_7930	Putative translation initiation factor 2 subunit gamma		1.12	-1.09	-1.02	1.09	1.17		1					GTP_EFTU , 52540 , 50447 , 50465 , GTP_EFTU_D2	NCU02810	YER025W
842	842	Pa_1_7940	Putative DNA-directed RNA polymerase II subunit RPB1	down	-1.32	-1.19	-3.27	-3.68	-4.36	-4.36	1						NCU02811	NA
843	843	Pa_1_7950	Putative uridylate kinase		-1.02	-1.61	-1.43	-1.34	-1.41		1					ADK , 52540	NCU02812	YKL024C
844	844	Pa_1_7960	Putative mitochondrial LSU ribosomal protein L25 precursor	down	1.15	-1.38	-2.8	-4.43	-5.22	-5.22	1						NCU02804	YGR076C
845	845	Pa_1_7970	Putative pre-mRNA-splicing ATP-dependent RNA helicase prp-28		-1.24	-1.19	-1.45	-1.4	-1.4		1					DEAD , 52540 , Helicase_C ,	NCU02803	YDR243C
846	846	Pa_1_7980	Putative amino-acid transporter	down	1.08	-2	-3.25	-3.21	-2.94	-3.25	1					103506 , Mito_carr	NCU02802	YOR130C
847	847	Pa_1_7990	Putative translocator protein	idi	3.22	1.4	1.47	-1	-1.03	3.22	1		signalp			TspO_MBR	NCU02801	NA
848	848	Pa_1_8000	Putative protein of unknown function		-1.28	-2.13	-1.64	-1.68	-1.77		1						NCU02800	NA
849	849	Pa_1_8010	Putative T-complex protein 1 subunit delta		-1.14	-1.01	-1.41	-1.28	-1.26		1					Cpn60_TCP1 , 52029 , 54849 , 48592	NCU02839	YDL143W
850	850	Pa_1_8020	Putative 26S protease regulatory subunit 7		-1.17	1.7	1.72	1.45	1.26		1					AAA , 52540	NCU02840	YKL145W
851	851	Pa_1_8030	Putative protein of unknown function		-1.03	-1.05	-1.16	1.14	1.26		1						NCU02838	NA
852	852	Pa_1_8040	Putative pre-mRNA branch site protein p14	idi	1.19	1.66	2.25	2.43	2.16	2.43	1					54928 , RRM_1	NCU02837	NA
853	853	Pa_1_8050	Putative protein of unknown function		1.04	1.24	1.31	1.21	1.04		1						NCU02834	YPL162C
854	854	Pa_1_8060	Putative tyrosinase precursor		-1.1	1.06	1.06	-1.19	-1.11		1		signalp			48056 , Tyrosise	NCU08615	NA
855	855	Pa_1_8070	Putative DNA-directed RNA polymerase I subunit RPA2		2.07	-2.33	-6.78	-5.56	-4.16		1					64484 , R_pol_Rpb2_6 , R_pol_Rpb2_3 , R_pol_Rpb2_2 , R_pol_Rpa2_4 , R_pol_Rpb2_1 , R_pol_Rpb2_7 , R_pol_Rpb2_5 ,	NCU08616	YPR010C
856	856	Pa_1_8080	Putative protein of unknown function		-1.43	1.1	1.23	1.4	1.39		1					F-box	NA	NA
857	857	Pa_1_8090	Putative protein of unknown function	idi	1.18	3.47	5.78	6.66	6.65	6.66	1	E				52540 , Arf	NCU08618	NA
858	858	Pa_1_8100	Putative cytosolic 40S ribosomal protein Rps16	down	1.09	-1.08	-1.87	-2.17	-2.37	-2.37	1					Ribosomal_S9 , 54211	NCU08620	YMR143W
859	859	Pa_1_8110	Putative protein of unknown function	idi	2.55	1.23	2.58	2.83	2.9	2.9	1						NCU08621	YDR003W
860	860	Pa_1_8120	Putative protein of unknown function	down	-1.06	-2.12	-2.19	-2.36	-2.4	-2.4	1		signalp	ext			NCU02842	NA
861	861	Pa_1_8140	Putative protein of unknown function	idi	2.6	-1.17	1.59	1.84	1.77	2.6	1						NA	NA
862	862	Pa_1_8150	Putative protein of unknown function		-1.32	1.16	1.53	1.64	1.59		1						NA	NA
863	863	Pa_1_8160	Putative retrograde regulation protein	down	-1.15	-2.12	-2.91	-4.18	-4.83	-4.83	1					53067 , Ppx-GppA	NCU08611	YGL252C
864	864	Pa_1_8170	Putative protein of unknown function	idi	-1.08	1.26	2.39	2.75	3.06	3.06	1		signalp				NA	NA
865	865	Pa_1_8180	Putative protein of unknown function	down	-1.55	-2.29	-3.5	-4.45	-4.54	-4.54	1						NCU08610	NA
866	866	Pa_1_8190	Putative protein of unknown function		1.1	-1.34	-1.11	-1.08	-1.13		1					Per1	NCU08609	YCR044C
867	867	Pa_1_8200	Putative N-acetyltransferase	idi	1.16	2.76	6.1	4.8	3.05	6.1	1					55729 , Acetyltransf_1	NA	NA
868	868	Pa_1_8210	Putative endoplasmic reticulum-Golgi intermediate compartment protein 3	down	-1.4	-2.05	1.15	1.01	-1.17	-2.05	1					DUF1692	NCU08607	YAL042W
869	869	Pa_1_8215	Putative protein of unknown function		-1.42	-1.22	1.74	1.48	1.24		1						NA	NA
870	870	Pa_1_8220	Putative protein of unknown function		-1.06	1.31	1.58	1.73	1.67		1		signalp				NA	NA
871	871	Pa_1_8225	Putative protein of unknown function	idi	1.56	1.77	2.04	2.72	3.54	3.54	1						NA	NA
872	872	Pa_1_8230	Putative protein of unknown function		1.12	-1.26	-1.42	-1.33	-1.41		1					81901 , Sel1	NCU08606	YBR007C
873	873	Pa_1_8240	Putative proteasome subunit beta type precursor		-1.08	1.44	1.67	1.72	1.61		1					Proteasome , 56235	NCU08605	YOR157C
874	874	Pa_1_8250	Putative nucleoporin	down	-1.06	-1.23	-1.61	-2.17	-2.21	-2.21	1						NCU08604	YIL115C
875	875	Pa_1_8260	Putative ER lumen protein retaining receptor		-1.32	-1.15	-1.05	-1.09	-1.2		1					ER_lumen_recept	NCU03214	NA
876	876	Pa_1_8270	Putative fumarate reductase		-1.36	-1.08	1.07	1.41	1.62		1		signalp			FAD_binding_2 , 51905 , 56425 , 55856 , Cyt-b5	NCU02580	YJR051W
877	877	Pa_1_8280	Putative protein of unknown function		-2.29	-3.25	-2.56	-3.51	-4.19		1						NCU08337	NA
878	878	Pa_1_8284	Putative protein of unknown function		1.05	-1.12	-1.3	-1.21	1.01		1						NA	NA
879	879	Pa_1_8287	Putative protein of unknown function		-1.02	-1.06	-1.09	1.11	1.13		1						NA	NA
880	880	Pa_1_8290	mat- specific pheromone precursor encoded by the mfm gene		1.07	1.29	1.18	1.28	1.35		1		signalp	ext			NCU02500	NA
881	881	Pa_1_8300	Putative protein of unknown function		-1.06	1.02	-1.05	1.1	1.14		1		signalp			DUF1640	NCU02504	YFL046W
882	882	Pa_1_8310	Putative ribosomal RNA methyltransferase	down	1.84	-2.13	-7.8	-8.6	-7.59	-8.6	1					Nol1_Nop2_Fmu , 53335	NCU02511	YNL061W
883	883	Pa_1_8320	Putative Clathrin heavy chain		-1.12	-1.12	-1.35	-1.6	-1.94		1					50989 , 48371 , Clathrin ,	NCU02510	YGL206C
884	884	Pa_1_8330	Putative pyruvate carboxylase	down	-1.46	-3.42	-4.81	-5.63	-5.9	-5.9	1					PYC_OADA , CPSase_L_D2 , 51569 , 56059 , Biotin_carb_C , 89000 , 51246 , Biotin_lipoyl , 52440 , HMGL-like , 51230 , CPSase_L_chain ,	NCU02505	YBR218C
885	885	Pa_1_8340	Putative protein of unknown function	down	1.41	-1.54	-3.19	-4.14	-4.02	-4.14	1					UPF0041	NCU08794	YGL080W
886	886	Pa_1_8350	Putative protein of unknown function		1.08	1.23	-1.09	-1.6	-1.86		1					50182 , LSM	NCU02508	YER029C
887	887	Pa_1_8360	Putative cytosolic 60S ribosomal protein Rpl11	down	1.21	-1.48	-2.48	-3.09	-3.64	-3.64	1					55282 , Ribosomal_L5_C , Ribosomal_L5 ,	NCU02509	YGR085C
888	888	Pa_1_8370	Putative protein of unknown function		-1.04	-1.69	-1.88	-1.76	-1.82		1						NCU02512	NA
889	889	Pa_1_8380	Putative protein of unknown function	down	-2.22	-2.56	-2.07	-2.55	-2.56	-2.56	1					53613 , Carb_kise	NCU02513	YKL151C
890	890	Pa_1_8390	Putative mitochondrial ATP synthase subunit alpha precursor	down	-1.06	-1.08	-2.27	-2.88	-3.33	-3.33	1		signalp			ATP-synt_ab , 52540 , 47917 , ATP-synt_ab_C , 50615 , ATP-synt_ab_N ,	NCU02514	YBL099W
891	891	Pa_1_8400	Putative protein of unknown function		1.05	1.32	1.57	1.8	1.99		1						NA	NA
892	892	Pa_1_8410	Putative protein of unknown function	idi	6.56	6.36	5.73	2.18	-1.19	6.56	1						NA	NA
893	893	Pa_1_8420	Putative protein of unknown function	idi	1.09	1.58	5.47	4.14	2.72	5.47	1	E					NA	NA
894	894	Pa_1_8430	Putative dipeptidyl aminopeptidase		-1.24	-1.26	-1.27	-1.38	-1.49		1					DPPIV_N , 82171 , Peptidase_S9 , 53474	NCU02515	YHR028C
895	895	Pa_1_8440	Putative protein of unknown function	idi	6.07	8.77	6.36	7.41	8.36	8.77	1	B				DUF74	NA	NA
896	896	Pa_1_8450	Putative protein of unknown function		-1.19	1.22	1.27	1.64	1.64		1		signalp	ext			NCU02516	NA
897	897	Pa_1_8460	Putative protein of unknown function		1.06	1.16	1.04	-1.01	-1.07		1		signalp	ext			NA	NA
898	898	Pa_1_8470	Putative prenylated Rab acceptor	down	-1.33	-2.97	-4.08	-3.81	-3.8	-4.08	1					PRA1	NCU11237	YNL044W
899	899	Pa_1_8475	Putative protein of unknown function	down	-1.31	1.09	-1.36	-1.77	-2.07	-2.07	1						NCU02519	NA
900	900	Pa_1_8480	Putative permease of the major facilitator superfamily	down	-1.03	-1.49	-1.85	-2.18	-2.06	-2.18	1					103473 , MFS_1	NCU02522	NA
901	901	Pa_1_8490	Putative protein of unknown function		-1.11	-1.28	-1.32	-1.06	-1.04		1						NCU02521	NA
902	902	Pa_1_8500	Putative thioredoxin-like protein		-1.3	1.01	-1.02	-1.16	-1.18		1					52833 , Thioredoxin , DUF1000 ,	NCU02520	YGR209C
903	903	Pa_1_8510	Putative protein of unknown function	idi	-1.22	-1.06	1.2	2.3	3.3	3.3	1	E					NCU02523	NA
904	904	Pa_1_8520	Putative GTPase-activating protein		-1.07	-1.47	-1.49	-1.48	-1.56		1					RhoGAP , 48350 , PH , 50729	NCU02524	YPL115C
905	905	Pa_1_8530	Putative protein of unknown function		-1.34	-1.16	-1.24	1.05	1.07		1				FT	57701 , Zn_clus	NCU02525	NA
906	906	Pa_1_8540	Putative protein of unknown function	idi	-1.05	1.1	1.25	2.19	2.54	2.54	1		signalp	ext			NA	NA
907	907	Pa_1_8545	Putative protein of unknown function	down	-2.02	1.51	-1.16	-1.91	-2.08	-2.08	1					F-box	NA	NA
908	908	Pa_1_8550	Putative protein of unknown function		-1.47	-1.36	-1.28	-1.18	-1.2		1						NCU02526	NA
909	909	Pa_1_8560	Putative protein of unknown function		1.12	-1.01	-1.52	-2.1	-2.34		1						NA	NA
910	910	Pa_1_8570	Putative protein of unknown function	down	1.21	-2.87	-8.97	-6.43	-4.66	-8.97	1					G-patch	NCU02528	YGR280C
911	911	Pa_1_8580	Cytochrome c oxidase copper chaperone encoded by the cox17 gene	down	-1.19	-1.71	-2.5	-3.27	-3.6	-3.6	1		signalp				NCU02530	YLL009C
912	912	Pa_1_8590	Putative protein of unknown function	down	-1.4	-2.11	-2.98	-2.94	-2.76	-2.94	1						NCU02531	YGR099W
913	913	Pa_1_8600	Putative NEDD8-activating enzyme E1 catalytic subunit		-1.78	-1.14	1.01	-1.13	-1.17		1					69572 , ThiF , UBACT ,	NCU02532	YPR066W
914	914	Pa_1_8610	Putative DNA-directed RNA polymerases I and III subunit		1.35	-1.46	-1.58	-1.49	-1.35		1					56553 , R_pol_A_bac , 55257 , R_pol_L	NCU02533	YPR110C
915	915	Pa_1_8620	Putative NADH-ubiquinone oxidoreductase 49 kDa subunit	down	-1.09	-1.54	-2.16	-3.47	-4	-4	1		signalp			Complex1_49kDa , 56762	NCU02534	NA
916	916	Pa_1_8630	Putative protein of unknown function		-1.11	1.18	-1.1	-1.11	-1.55		1						NCU02535	NA
917	917	Pa_1_8640	Putative ubiquinone biosynthesis monooxygenase	down	-1.04	-1.07	-2.42	-4	-4.76	-4.76	1					51905 , FAD_binding_3	NCU02536	YGR255C
918	918	Pa_1_8650	Putative protein of unknown function	down	-1.12	-1.58	-1.84	-2.97	-2.81	-2.97	1						NA	NA
919	919	Pa_1_8660	Putative serine/threonine-protein kinase		-1.37	-1.43	-1.74	-1.68	-1.55		1					56112 , Pkise	NCU11235	YHR102W
920	920	Pa_1_8670	Putative protein similar to protein SUA5 of Saccharomyces cerevisiae	down	1.22	-1.43	-2.69	-4.61	-5.5	-2.69	1		signalp			Sua5_yciO_yrdC , 55821 , SUA5 ,	NCU11234	YGL169W
921	921	Pa_1_8680	Putative coatomer subunit zeta		-1.04	-1.21	1.05	1.1	1.12		1					64356 , Clat_adaptor_s	NCU02538	YPL010W
922	922	Pa_1_8690	Putative DNA replication licensing factor	down	1.23	-1.16	-2.39	-3.8	-3.18	-3.8	1					MCM , 50249 , 52540 ,	NCU02539	YPR019W
923	923	Pa_1_8700	Putative sphingolipid long chain base-responsive protein		-1.1	1.23	1.4	1.82	1.99		1						NCU02540	NA
924	924	Pa_1_8710	Putative protein of unknown function	idi	-1.06	1.12	2.71	3.84	3.95	3.95	1	E					NA	NA
925	925	Pa_1_8720	Putative dolichyl-diphosphooligosaccharide--protein glycosyltransferase 67 kDa subunit precursor	down	-1.31	-2.14	-1.1	-1.24	-1.36	-2.14	1		signalp			Ribophorin_I	NCU02541	YJL002C
926	926	Pa_1_8730	Putative protein of unknown function	down	-2.02	-2.76	-3.75	-3.42	-3.27	-3.75	1						NA	NA
927	927	Pa_1_8740	Putative protein of unknown function		1.06	-1.17	-1.21	-1.23	-1.3		1					BAH	NCU07505	NA
928	928	Pa_1_8750	Putative autophagy-related protein 22	idi	-1.52	2.12	2.51	2.35	2.26	2.51	1					103473	NCU07504	YCL038C
929	929	Pa_1_8760	Putative protein of unknown function	idi	1.09	4.27	4.18	2.78	2.15	4.27	1	A					NCU07503	NA
930	930	Pa_1_8770	Putative protein of unknown function	idi	18.52	47.22	52.53	63.66	68.15	68.15	1	B	signalp			57850	NA	NA
931	931	Pa_1_8790	Putative protein of unknown function		-1.05	1.16	1.06	1.08	1.15		1						NA	NA
932	932	Pa_1_8800	Putative permease	down	-1.51	-1.9	-3.24	-4.05	-4.61	-4.61	1					Sugar_tr , 103473	NCU08114	NA
933	933	Pa_1_8810	Putative DNA mismatch repair protein Msh3	down	-1.16	-1.13	-2.29	-3.54	-3.51	-3.54	1					MutS_V , 48334 , MutS_I , 52540 , 55271 , MutS_III , MutS_II	NCU08115	YCR092C
934	934	Pa_1_8820	Putative protein of unknown function	down	-1.19	-3.32	-8.47	-10.49	-9.25	-10.49	1					55194	NCU07494	NA
935	935	Pa_1_8830	Putative protein of unknown function	down	-1	-1.48	-3.77	-6.62	-8.09	-8.09	1						NCU07493	NA
936	936	Pa_1_8840	Putative Glycoside Hydrolase Family 3	down	-1.56	-1.94	-2.31	-2.84	-3.67	-3.67	1					Glyco_hydro_3 , Glyco_hydro_3_C , 51445 , 52279	NCU07487	NA
937	937	Pa_1_8850	Putative cell division control protein		-1.3	-1.47	-1.84	-1.94	-1.99		1					56300 , Metallophos	NCU07483	YDR182W
938	938	Pa_1_8860	Putative uracil-DNA glycosylase	down	-1.27	-1.55	-3.29	-6.65	-8.5	-8.5	1					52141 , UDG	NCU07482	YML021C
939	939	Pa_1_8870	Putative protein of unknown function	down	-1.1	-2.09	-2.76	-2.98	-3.34	-3.34	1					DUF1708	NCU07481	NA
940	940	Pa_1_8880	Putative Glycoside Hydrolase Family 18		-1.18	-1.03	-1.13	-1.47	-1.56		1		signalp	ext		51445 , Glyco_hydro_18 , 54556 ,	NCU03209	NA
941	941	Pa_1_8890	Putative protein of unknown function	idi	1.1	1.58	1.67	1.91	2.01	2.01	1		signalp	ext			NA	NA
942	942	Pa_1_8900	Putative protein of unknown function		-1.57	-1.59	1.51	1.59	1.7		1		signalp	ext		82153	NCU02579	YDR262W
943	943	Pa_1_8910	Putative transcription factor		1.03	-1.06	-1.3	-1.2	-1.08		1					HDAC_interact , 47762 , PAH ,	NCU02578	YOL004W
944	944	Pa_1_8915	Putative protein of unknown function	idi	1.06	1.6	5.71	5.06	3.68	5.71	1	E	signalp	ext			NCU00960	NA
945	945	Pa_1_8920	Putative mitochondrial succinate dehydrogenase [ubiquinone] iron-sulfur subunit precursor	down	-1.2	-1.46	-1.69	-2.09	-2.08	-2.09	1		signalp			46548 , 54292 , Fer2 ,	NCU00959	YLL041C
946	946	Pa_1_8940	Putative protein of unknown function		-1.52	-1.25	-1.26	-1.44	-1.27		1						NA	NA
947	947	Pa_1_8950	Putative protein of unknown function	down	1.46	-3.57	-8.61	-10.82	-11.17	-11.17	1					Chromate_transp	NCU01055	NA
948	948	Pa_1_8960	Putative protein of unknown function		-1.05	-1.18	-1.19	-1.1	-1.04		1				FT	57701 , Zn_clus	NCU02576	NA
949	949	Pa_1_8970	Putative protein of unknown function		1.05	-1.06	-1.51	-1.25	-1.04		1					DUF59	NCU02573	YHR122W
950	950	Pa_1_8980	Putative U5 snRNP component		1.15	-1.13	-1.29	-1.26	-1.32		1					52540 , 54211 , GTP_EFTU , 50447 , 54980 , EFG_IV , EFG_C , GTP_EFTU_D2 ,	NCU02572	YKL173W
951	951	Pa_1_8990	Putative acetyl-CoA acetyltransferase	down	-1.12	-1.94	-4.81	-6.06	-5.64	-6.06	1		signalp			Thiolase_N , 53901 , Thiolase_C ,	NCU02571	YPL028W
952	952	Pa_1_9000	Putative protein of unknown function		1	-1.62	-1.99	-2.44	-2.12		1					50978	NCU02570	YNL035C
953	953	Pa_1_9010	Putative protein of unknown function		-1.56	-1.31	1.27	1.16	1.2		1		signalp			81901 , Sel1	NCU10789	YLR207W
954	954	Pa_1_9020	Putative Ran GTPase-activating protein		-1.32	1.19	1.03	-1.04	-1.1		1					52047	NCU03207	YMR235C
955	955	Pa_1_9030	Putative protein of unknown function		-1.02	1.2	-1.32	-1.71	-1.81		1				FT	57667 , zf-C2H2	NCU03206	NA
956	956	Pa_1_9035	Putative protein of unknown function		-1.35	-1.13	1	1.09	1.13		1		signalp				NCU03205	NA
957	957	Pa_1_9040	Putative protein of unknown function	idi	1.34	3.26	4.53	6.47	6.34	6.47	1	E				53920 , Fe_hyd_lg_C	NCU03204	YNL240C
958	958	Pa_1_9050	Putative protein of unknown function		-1.31	-1.24	-1.44	-1.75	-2.12		1						NCU03203	NA
959	959	Pa_1_9065	Putative protein of unknown function		-1.18	-1.5	-1.38	-1.26	-1.18		1						NCU03202	NA
960	960	Pa_1_9070	Putative serine/threonine-protein kinase		1.27	1.42	-1.17	1	1.1		1					Pkise , 56112 , Pkise_C , 49562	NCU03200	YHR205W
961	961	Pa_1_9080	Putative protein of unknown function		1.19	-1.15	-1.46	-1.61	-1.63		1		signalp				NCU03199	YLR295C
962	962	Pa_1_9090	Putative protein of unknown function	idi	1.93	2.59	4	5.88	8.14	8.14	1					49344	NCU03198	NA
963	963	Pa_1_9100	Putative serine/threonine-protein kinase	idi	1.72	1.81	1.98	2.59	3.43	3.43	1					Pkise , 56112 , Pkise_C ,	NCU03197	YBR028C
964	964	Pa_1_9110	Putative protein of unknown function		2.01	2.05	2.58	3.1	3.7		1						NA	NA
965	965	Pa_1_9120	Putative U4/U6 small nuclear ribonucleoprotein	idi	-1.09	1.56	1.9	2.73	3.22	3.22	1					50978 , WD40	NCU11251	YPR178W
966	966	Pa_1_9130	Putative cyclin		-1.11	-1.13	1.06	1.25	1.15		1					47954	NCU11252	NA
967	967	Pa_1_9140	Putative tRNA-dihydrouridine synthase		-1.2	-1.69	-1.73	-1.78	-1.63		1						NCU03195	YLR405W
968	968	Pa_1_9160	Putative phosphoribosylaminoimidazole carboxylase	down	1.15	-3.11	-3.61	-4.17	-3.29	-4.17	1					AIRC , 52255 , 56059 , 52440 , ATP-grasp , 51246 ,	NCU03194	YOR128C
969	969	Pa_1_9170	Putative protein of unknown function	down	-1.12	-2.17	-3.09	-3.56	-3.21	-3.56	1						NCU02577	NA
970	970	Pa_1_9180	Putative protein of unknown function		1.02	-1.38	-1.44	-1.24	-1.18		1		signalp	ext			NA	NA
971	971	Pa_1_9200	Putative splicing factor U2AF-associated protein 2		-1.31	1.17	-1.06	1.01	1.18		1					54928 , RRM_1	NCU02633	YNL286W
972	972	Pa_1_9220	Putative protein of unknown function		-1.26	1.92	1.7	1.59	1.46		1					ARM_1	NCU02634	YLR421C
973	973	Pa_1_9230	Putative Glycosyltransferase Family 62		1.08	-1.46	-1.23	-1.26	-1.4		1					Anp1	NCU02635	YPL050C
974	974	Pa_1_9240	putative PEX4 peroxisomal biogenesis factor 4		-1.06	1.17	1.19	1.28	1.23		1					54495 , UQ_con	NCU02636	YGR133W
975	975	Pa_1_9250	Putative protein of unknown function		-1.01	-1.26	-1.43	-1.33	-1.44		1						NCU02637	NA
976	976	Pa_1_9260	Putative rRNA-processing protein		1.38	-2.54	-2.9	-2.12	-2.04		1					Cgr1	NCU02640	YGL029W
977	977	Pa_1_9270	Putative protein of unknown function	idi	1.34	1.19	1.91	2.66	3	3	1						NCU02641	NA
978	978	Pa_1_9280	Putative protein of unknown function	idi	2.59	1.21	2.77	3.05	3.06	3.06	1					PX , 64268	NCU11324	YPR097W
979	979	Pa_1_9290	Putative mitochondrial succinate dehydrogenase [ubiquinone] flavoprotein subunit precursor	down	1	-2.17	-2.29	-2.57	-2.46	-2.57	1					FAD_binding_2 , Succ_DH_flav_C , 51905 , 46977 , 56425	NCU08336	YKL148C
980	980	Pa_1_9300	Putative bifunctional purine biosynthesis protein	down	1.23	-1.9	-3.22	-3.32	-3.33	-3.33	1					AICARFT_IMPCHas , 64197 , 52335 , MGS	NCU02629	YMR120C
981	981	Pa_1_9310	Putative protein of unknown function		-1.17	-1.98	-1.54	-1.35	-1.29		1					DUF1237 , 48208	NCU08371	NA
982	982	Pa_1_9320	Putative sterol esterase		1.09	1.01	1.11	1.2	1.31		1					53474	NCU08372	YLR020C
983	983	Pa_1_9330	Putative PEX6 peroxisomal biogenesis factor 6		-1.65	-1.63	-1.6	-1.61	-1.4		1					AAA , 52540	NCU08373	YNL329C
984	984	Pa_1_9340	Putative protein of unknown function		-1.5	-1.64	1.03	1.01	1.1		1					52833	NCU08374	NA
985	985	Pa_1_9350	Putative protein of unknown function		1.24	1.42	1.05	1.1	1.11		1		signalp	ext			NCU03293	NA
986	986	Pa_1_9360	Putative E3 ubiquitin-protein ligase ZNRF2		-1.52	1.16	1.44	1.71	1.65		1					57850 , 57903 , FYVE , zf-C3HC4	NCU08360	YDR313C
987	987	Pa_1_9370	Putative cytidine deaminase	down	-1.58	-3.38	-2.51	-1.34	-1.05	-3.38	1					53927 , dCMP_cyt_deam_1	NCU08359	YLR245C
988	988	Pa_1_9380	Putative lysine-specific histone demethylase	down	-1.25	-1.99	-2.04	-2.02	-1.81	-2.04	1					Amino_oxidase , 51905 , 54373 , HMG_box , 47095 , SWIRM ,	NCU09120	YMR020W
989	989	Pa_1_9390	Putative vacuolar protein sorting-associated protein 33A	idi	-1.05	3.17	2.07	2.02	1.99	3.17	1					56815 , Sec1	NCU09121	YLR396C
990	990	Pa_1_9400	Putative ubiquitin-conjugating enzyme E2-18 kDa	idi	2.39	3.52	4.82	5.21	5.36	5.36	1	B				54495 , UQ_con	NCU09122	NA
991	991	Pa_1_9410	Putative calcium/calmodulin-dependent protein kinase	idi	2.49	5.31	3.74	4.26	4.17	5.31	1		signalp			Pkise , 56112	NCU09123	YOL016C
992	992	Pa_1_9420	Putative protein of unknown function	down	1.22	-1.3	-1.86	-2.19	-2.33	-2.33	1						NCU09124	NA
993	993	Pa_1_9430	Putative mitochondrial histidyl-tRNA synthetase precursor	down	-1.23	1.27	-1.19	-2.2	-2.68	-2.68	1		signalp			55681 , tR-synt_2b , HGTP_anticodon , 52954	NCU06914	YPR033C
994	994	Pa_1_9440	Putative ABC multidrug transporter		1.86	4.19	2.59	2.11	1.68		1					ABC_tran , 52540 , 90123 , ABC_membrane	NA	NA
995	995	Pa_1_9450	Putative mitochondrial ATP synthase gamma chain precursor	down	1.02	1.34	-1.75	-2.41	-2.58	-2.58	1		signalp			ATP-synt , 52943	NCU09119	YBR039W
996	996	Pa_1_9460	Putative DNA topoisomerase 1		-1.04	-1.04	1.01	1.12	1.12		1					Topoisom_I_N , Topoisom_I , 56741 , 56349	NCU09118	YOL006C
997	997	Pa_1_9470	Putative Glycoside Hydrolase Family 16	idi	1.12	1.64	3.27	4.07	4.37	4.37	1	E				49899 , Glyco_hydro_16	NCU09117	NA
998	998	Pa_1_9480	Putative protein of unknown function	idi	6.13	13.34	12.65	13.82	14.81	14.81	1	B					NA	NA
999	999	Pa_1_9490	Putative protein of unknown function	idi	9.87	26.76	24.44	26.23	26.78	26.78	1						NA	NA
1000	1000	Pa_1_9500	Putative aromatic amino acid aminotransferase	idi	-1.43	-1.26	1.5	2.76	4.15	4.15	1	E				53383 , Aminotran_1_2	NCU09116	YGL202W
1001	1001	Pa_1_9510	Putative protein of unknown function		-1.21	-1.12	1.11	1.33	1.62		1		signalp				NA	NA
1002	1002	Pa_1_9520	Putative Cytochrome P450 protein	down	-1.51	-1.54	-2.63	-3.24	-2.93	-3.24	1		signalp			48264 , p450	NCU09115	NA
1003	1003	Pa_1_9530	Putative Glycoside Hydrolase Family 20	down	-1.21	-1.25	-1.55	-1.97	-2.22	-2.22	1		signalp	ext		Glyco_hydro_20 , 51445 , 55545 , Glyco_hydro_20b	NCU10852	NA
1004	1004	Pa_1_9540	Putative protein of unknown function		1.05	1.08	1.16	1.24	1.19		1						NCU09113	YGL122C
1005	1005	Pa_1_9550	Putative protoporphyrinogen oxidase	down	1.03	-1.79	-3.41	-3.87	-4.22	-4.22	1					54373 , 51905	NA	YER014W
1006	1006	Pa_1_9560	Putative mediator of RNA polymerase II transcription subunit 14		-1.01	-1.16	-1.21	-1.17	-1.18		1						NA	NA
1007	1007	Pa_1_9580	Putative glucose-6-phosphate 1-dehydrogenase	down	1.07	-1.31	-1.92	-2.38	-2.57	-2.57	1					G6PD_C , 55347 , G6PD_N , 51735	NCU09111	YNL241C
1008	1008	Pa_1_9590	Putative cytosolic 60S ribosomal protein Rpl35a	down	1.07	-1.21	-2.8	-4.06	-5.09	-5.09	1					Ribosomal_L35Ae	NCU09109	YOR234C
1009	1009	Pa_1_9600	Putative protein of unknown function	idi	1.86	1.43	2.1	3.24	3.25	3.25	1						NCU09108	YMR295C
1010	1010	Pa_1_9605	Putative vacuolar ATPase assembly integral membrane protein VMA21		-1.23	-1.01	1.09	-1.04	1.02		1						NCU09107	YGR105W
1011	1011	Pa_1_9610	Putative ATP-dependent helicase	down	-1.08	-4.58	-10.59	-14.4	-13.85	-14.4	1					SNF2_N , 52540 , Helicase_C ,	NCU09106	YAL019W
1012	1012	Pa_1_9620	Putative lipase		-1.14	-1.18	-1	1.03	1.17		1		signalp			52151 , Patatin	NCU03325	YMR313C
1013	1013	Pa_1_9625	Putative protein of unknown function	idi	2.66	7.97	2.74	3.5	2.86	7.97	1						NA	NA
1014	1014	Pa_1_9630	Putative protein of unknown function		1.24	1.11	-1.2	1.11	1		1						NA	NA
1015	1015	Pa_1_9640	Putative protein of unknown function	idi	-1.08	1.34	2.65	4.41	4.76	4.76	1						NCU03323	NA
1016	1016	Pa_1_9650	Putative protein of unknown function		-1.78	-5.66	-5.99	-6.42	-7.14		1		signalp	ext		52266 , Lipase_GDSL	NCU03322	NA
1017	1017	Pa_1_9660	Putative cytosolic ribosome biogenesis protein	down	1.69	-2.3	-6.08	-6.58	-6.02	-6.58	1					BOP1NT , 50978 , WD40 ,	NCU03321	YMR049C
1018	1018	Pa_1_9670	Putative protein of unknown function		-1.33	1.14	1.56	1.42	1.34		1				FT	57701 , Zn_clus	NCU03320	NA
1019	1019	Pa_1_9680	Putative ER-derived vesicles protein ERV29		-1.58	-1.29	1.55	1.47	1.36		1					SURF4	NCU03319	YGR284C
1020	1020	Pa_1_9690	Putative Glycosyltransferase Family 57		-1.14	-1.5	-1.31	-1.6	-1.72		1					Alg6_Alg8	NCU03317	YOR002W
1021	1021	Pa_1_9700	Putative pH-response regulator protein palC	down	-1.87	-1.64	-2.67	-3.12	-2.86	-3.12	1						NCU03316	NA
1022	1022	Pa_1_9710	Putative protein of unknown function	down	-1.01	-1.64	-2.63	-3.45	-3.6	-3.6	1						NCU03315	YOR123C
1023	1023	Pa_1_9720	Putative maintenance of ploidy protein mob2		-1.15	-1.36	-1.04	1.32	1.38		1					101152 , Mob1_phocein	NCU03314	NA
1024	1024	Pa_1_9730	Putative metal ion transporter		1.73	1.67	1.4	1.27	1.09		1					CorA	NCU03312	YKL064W
1025	1025	Pa_1_9740	Putative sphingolipid long chain base-responsive protein		-1.23	-1.52	1.02	-1.01	-1.09		1						NCU07495	YGR086C
1026	1026	Pa_1_9750	Putative DNA-repair protein rad13	idi	1.06	2.36	2.65	2.67	2.9	2.9	1					88723 , XPG_I , XPG_N , 47807 , UIM	NCU07498	YGR258C
1027	1027	Pa_1_9760	Putative NADPH dehydrogenase	idi	-1.07	1.19	2.05	2.18	1.96	2.18	1					51395	NCU07452	NA
1028	1028	Pa_1_9770	Putative protein of unknown function		-1.07	-1.85	-1.69	-1.4	-1.36		1						NCU07450	NA
1029	1029	Pa_1_9780	Putative protein of unknown function	idi	1.03	1.31	1.5	3.48	5.11	5.11	1	E					NA	NA
1030	1030	Pa_1_9790	Putative protein of unknown function	down	-1.34	-2.58	-7.48	-7.43	-6.29	-7.48	1		signalp	ext			NCU07454	NA
1031	1031	Pa_1_9800	Putative peptidase		-1.21	1.09	1.28	1.41	1.33		1					53182 , Peptidase_C15	NCU07453	NA
1032	1032	Pa_1_9810	Putative Glycosyltransferase Family 17		-1.05	1.15	-1.01	-1.1	-1.03		1					Glyco_transf_17	NCU07455	NA
1033	1033	Pa_1_9820	Putative riboflavin synthase alpha chain	down	-1.43	-1	-1.69	-2.64	-2.89	-2.89	1					63380 , Lum_binding	NCU07456	YBR256C
1034	1034	Pa_1_9830	Putative crossover junction endonuclease mus-81		-1.19	-1.26	1.07	1.02	1.01		1					52980 , ERCC4 , 47802 ,	NCU07457	YDR386W
1035	1035	Pa_1_9840	Putative phosphoacetylglucosamine mutase		-1.35	-1.94	-1.92	-1.94	-1.82		1					53738 , PGM_PMM_I	NCU07458	YEL058W
1036	1036	Pa_1_9850	Putative protein arginine N-methyltransferase	down	1.26	-2.2	-2.54	-2.22	-1.91	-2.54	1					53335 , Methyltransf_11	NCU07459	YBR034C
1037	1037	Pa_1_9860	Putative maintenance of ploidy protein mob2	down	1.09	-1.36	-3.41	-5.08	-5.09	-5.09	1					101152 , Mob1_phocein	NCU07460	NA
1038	1038	Pa_1_9870	Putative DNA polymerase lambda		-1.11	1.43	1.56	1.02	1.22		1					81301 , 47802 , 81585 ,	NCU07461	YCR014C
1039	1039	Pa_1_9880	Putative ammonium transporter	idi	1.28	3.48	1.81	1.62	1.45	3.48	1					Ammonium_transp , 111352	NA	NA
1040	1040	Pa_1_9890	Putative myosin		-1.14	-1.37	-1.91	-1.8	-1.66		1						NCU02049	NA
1041	1041	Pa_1_9900	Putative E3 ubiquitin-protein ligase RNF14		-1.19	-1.49	1.06	1.28	1.22		1					IBR	NCU11208	NA
1042	1042	Pa_1_9910	Putative protein of unknown function	down	-1.1	-1.45	-1.95	-2.2	-2.41	-2.41	1		signalp	ext			NCU02041	NA
1043	1043	Pa_1_9920	Putative protein of unknown function	down	1.12	-1.91	-3.96	-5.73	-6.83	-6.83	1		signalp			51735 , 3Beta_HSD	NA	NA
1044	1044	Pa_1_9930	Putative protein similar to protein hag1 of Schizosaccharomyces pombe	idi	-1.05	1.68	2.44	2.36	2.26	2.44	1					DUF862	NCU02043	NA
1045	1045	Pa_1_9940	Putative protein of unknown function	down	-1.04	-1.86	-2.59	-2.83	-2.62	-2.83	1					52540 , DUF933 , 81271 , MMR_HSR1	NCU02044	YBR025C
1046	1046	Pa_1_9950	Putative protein of unknown function		-1.06	-1.09	1.06	1.2	1.22		1		signalp			109993 , 48403 , VPS9 ,	NCU02048	YML002W
1047	1047	Pa_1_9960	Putative protein of unknown function		-1.33	-1.16	-1.16	1.19	1.67		1						NCU09856	NA
1048	1048	Pa_1_9970	Putative protein of unknown function		-1.01	-1.34	-1.49	-1.26	-1.13		1						NCU09857	NA
1049	1049	Pa_1_9980	Putative protein of unknown function	down	-1.02	-1.22	-1.36	-1.94	-2.19	-2.19	1		signalp	ext			NA	NA
1050	1050	Pa_1_9990	Putative protein of unknown function		-1.04	-1.04	1.06	1.24	1.02		1					48403 , Ank	NA	NA
1051	1051	Pa_1_10000	Putative endothiapepsin precursor		1.04	-1.07	-1.56	-1.45	-1.21		1		signalp	ext		50630 , Asp	NCU02059
1052	1052	Pa_1_10010	Putative Fe2+/Zn2+ regulated transporter	idi	-1.15	2	2.66	3.31	3.7	3.7	1	E					NCU02060	YHR134W
1053	1053	Pa_1_10020	Putative protein of unknown function		-1.32	-1.54	-1.5	-1.45	-1.45		1					SHR3_chaperone	NCU07403	YDL212W
1054	1054	Pa_1_10030	Putative pyridoxal reductase	down	-1.05	-1.21	-2	-2.9	-3.18	-3.18	1					51430 , Aldo_ket_red	NCU09141	YPR127W
1055	1055	Pa_1_10040	Putative protein of unknown function		-1.5	-1.25	1.15	1.02	1.06		1					DUF202
1056	1056	Pa_1_10050	Putative protein similar to DNA-binding protein SMUBP-2 of Mus musculus		-1.22	1.02	-1.18	-1.03	1.23		1					52540	NCU07395	YKL017C
1057	1057	Pa_1_10060	Putative protein of unknown function	idi	1.22	1.87	2.46	2.83	2.98	2.98	1						NCU07398
1058	1058	Pa_1_10070	Putative transcription initiation factor TFIID subunit 2		-1.03	-1.57	-1.49	-1.47	-1.39		1					63737 , 55486	NCU02052	YCR042C
1059	1059	Pa_1_10080	Putative protein of unknown function	down	-1.92	-3.26	-7.55	-10.67	-13.18	-13.18	1						NCU02046
1060	1060	Pa_1_10090	Putative protein of unknown function		1.8	1.09	-1.54	-1.69	-1.95		1						NCU10806
1061	1061	Pa_1_10100	Putative signal transduction histidine-protein kinase		-1.01	-1.04	1.3	1.65	1.79		1					55874 , HATPase_c , 52172 , HisKA , Response_reg , 55785 , 47384	NCU02057
1062	1062	Pa_1_10110	Putative salicylaldehyde dehydrogenase		-1.29	1.21	1.15	1.09	1.18		1					Aldedh , 53720	NCU02056
1063	1063	Pa_1_10120	Putative protein of unknown function		-1.54	-1.61	-1.19	-1.26	-1.37		1		signalp				NCU07388
1064	1064	Pa_1_10130	Putative protein of unknown function		1.06	1.03	-3.82	-5.71	-4.92		1					47769 , PH , 50729 , SAM_2	NCU07389
1065	1065	Pa_1_10140	Putative transcriptional regulatory protein pro-1	down	-1.55	-1.55	-3.67	-3.64	-3.57	-3.67	1				FT	57701 , Zn_clus	NCU07392
1066	1066	Pa_1_10160	Putative isotrichodermin C-15 hydroxylase	down	1.03	-2.7	-3.95	-3.63	-3.48	-3.95	1					48264 , p450	NA	NA
1067	1067	Pa_1_10170	Putative protein of unknown function		1.05	1.52	1.55	1.38	1.41		1						NA	NA
1068	1068	Pa_1_10180	Putative vacuolar fusion protein MON1		1.03	-1.04	1	1.05	-1.01		1					DUF254	NCU09220	YGL124C
1069	1069	Pa_1_10190	Putative protein similar to dopey of Emericella nidulans		-1.24	1.24	1.22	-1.01	-1.05		1					Dopey_N	NCU09219	YDR141C
1070	1070	Pa_1_10200	Putative disulfide-isomerase precursor		-1.83	-1.5	1.05	1	-1.11		1		signalp			Thioredoxin , 52833	NCU09223	YCL043C
1071	1071	Pa_1_10210	Putative protein of unknown function		1.09	-1.47	-1.47	-1.02	1.08		1		signalp				NCU09222	NA
1072	1072	Pa_1_10220	Putative protein of unknown function		-1.05	-1.48	-1.76	-1.9	-1.67		1						NCU09221	NA
1073	1073	Pa_1_10230	Putative protein of unknown function	idi	1.17	1.81	1.72	1.9	2	2	1		signalp			WSC	NCU02061	NA
1074	1074	Pa_1_10240	Putative DNA repair protein REV1		-1.31	-1.28	1	-1.17	1.04		1					56672 , IMS , 52113 , 100879 , BRCT	NCU02053	YOR346W
1075	1075	Pa_1_10250	Putative protein of unknown function		-1.16	1.2	1.17	1.16	1.07		1					RED_N	NCU02054	NA
1076	1076	Pa_1_10260	Putative serine/threonine-protein kinase		1.2	1.61	1.77	1.67	1.84		1		signalp			56112 , Pkise	NCU07399	YPL236C
1077	1077	Pa_1_10270	Putative uridine nucleosidase	idi	1.12	1.68	2.68	2.87	2.9	2.9	1					53590 , IU_nuc_hydro	NCU02055	YDR400W
1078	1078	Pa_1_10280	Putative protein of unknown function	down	-1.35	-2.45	-3.32	-4.41	-3.91	-4.41	1					74924 , CAP_GLY	NCU07400	YCL029C
1079	1079	Pa_1_10290	Putative protein of unknown function	down	1.43	-1.44	-2.88	-3.08	-2.71	-3.08	1						NCU07394	NA
1080	1080	Pa_1_10300	Putative nucleolar complex protein 14	down	1.52	-1.81	-4.47	-4.05	-3.62	-4.47	1					Nop14	NCU07393	YDL148C
1081	1081	Pa_1_10310	Putative protein of unknown function	down	1.18	-2.25	-5.76	-7.17	-6.77	-7.17	1					101908	NCU07409	YDR165W
1082	1082	Pa_1_10320	acidic cytosolic 60S ribosomal protein RplP0	down	1.12	-1.02	-1.82	-2.27	-2.62	-2.62	1					Ribosomal_L10 , Ribosomal_60s	NCU07408	YLR340W
1083	1083	Pa_1_10330	Putative mutS protein homolog 1		1.4	1.73	1.62	1.8	1.83		1		signalp			MutS_V , 48334 , 52540 , 55271 , 53150 , MutS_I , MutS_III , MutS_II ,	NCU07407	YHR120W
1084	1084	Pa_1_10340	Putative protein of unknown function		-1.18	-1.44	1.28	1.11	-1.11		1						NCU07405	NA
1085	1085	Pa_1_10350	Putative Glycoside Hydrolase Family 38	down	-1.67	-3.57	-3.04	-1.21	1.92	-3.57	1					Glyco_hydro_38 , Glyco_hydro_38C , 88713 , 88688	NCU07404	YGL156W
1086	1086	Pa_1_10360	Putative Mitochondrial protein import protein MAS5	idi	-1.82	2.09	2.19	2.28	2.12	2.28	1	A				DJ , 46565 , DJ_CXXCXGXG , 49493 , 57938 , DJ_C ,	NCU07414	YNL064C
1087	1087	Pa_1_10370	Putative SANT domain-containing protein 2		1.15	-1.32	-1.1	1.05	1.02		1					BAH , Myb_D-binding , PHD ,	NCU07412	YGL131C
1088	1088	Pa_1_10380	Putative protein of unknown function		1.44	3.62	1.94	2.2	2.46		1					54695	NCU07410	NA
1089	1089	Pa_1_10390	Putative proline iminopeptidase		1.55	-1.2	-1.41	-1.27	-1.15		1					53474 , Abhydrolase_1	NCU07415	NA
1090	1090	Pa_1_10400	Putative protein of unknown function		-1.09	-1.04	1.06	1.21	1.24		1		signalp				NCU07416	NA
1091	1091	Pa_1_10410	Putative protein of unknown function		1.47	-1.47	-1.17	-1.18	-1.36		1						NCU07417	YKR088C
1092	1092	Pa_1_10420	Putative protein of unknown function		1.01	1.39	1.63	1.73	1.6		1					Smr , zf-CCCH	NCU07418	NA
1093	1093	Pa_1_10430	Putative protein similar to F-box protein At5g06550 of Arabidopsis thaliana		1.12	1.1	-1.35	-1.49	-1.39		1					51197 , 81383 , F-box , JmjC	NCU07419	NA
1094	1094	Pa_1_10440	Putative ATP-dependent RNA helicase eIF4A		1.18	-1.32	-1.63	-1.73	-1.68		1					DEAD , 52540 , Helicase_C ,	NCU07420	YKR059W
1095	1095	Pa_1_10450	Putative protein of unknown function	down	-1.03	-1.76	-1.97	-2.13	-2.27	-2.27	1					54928 , RRM_1 , Protamine_P1 ,	NCU07421	NA
1096	1096	Pa_1_10460	Putative protein of unknown function	down	-1.16	-1.63	-1.78	-1.86	-2.02	-2.02	1					48179 , 51735	NCU07422	NA
1097	1097	Pa_1_10470	Putative protein of unknown function		1.31	-1.08	-1.5	-1.57	-1.54		1						NCU07423	NA
1098	1098	Pa_1_10480	Putative protein of unknown function		1.2	1.43	1.18	1.21	1.18		1					50969	NCU07425	NA
1099	1099	Pa_1_10510	Putative DNA-(apurinic or apyrimidinic site) lyase 1	down	1.01	1.55	-1.44	-2.54	-2.39	-2.54	1					51658 , AP_endonuc_2	NCU10044	YKL114C
1100	1100	Pa_1_10520	Putative checkpoint serine/threonine-protein kinase		-1.93	-3.98	-3.53	-8.04	-5.72		1					Mad3_BUB1_I , 56112 , Pkise ,	NCU10043	YGR188C
1101	1101	Pa_1_10530	Putative protein of unknown function		-1.37	1.12	-1.21	1.13	1.1		1					52540	NA	NA
1102	1102	Pa_1_10540	Putative enolase	down	-1.15	-1.68	-2.99	-4.93	-6.8	-6.8	1					Enolase_C , 51604 , Enolase_N , 54826	NCU10042	YGR254W
1103	1103	Pa_1_10550	Putative mitochondrial aminopeptidase 2 precursor	down	-1.14	-1.33	-2.28	-2.3	-2.16	-2.3	1					Peptidase_M1 , 55486 , 63737	NCU09228	YKL157W
1104	1104	Pa_1_10560	Putative protein of unknown function	down	-1.02	-1.66	-3.26	-5.13	-6	-6	1		signalp	ext			NA	NA
1105	1105	Pa_1_10570	Putative protein of unknown function		-1.51	-1.09	-1.1	-1.13	-1.12		1					DUF45	NCU09226	NA
1106	1106	Pa_1_10580	Putative mitochondrial intermediate peptidase precursor		1.32	1.23	-1.49	-1.52	-1.65		1					55486 , Peptidase_M3	NCU02063	YKL134C
1107	1107	Pa_1_10590	Putative protein of unknown function		1.37	-1.01	-1.42	-1.5	-1.4		1		signalp				NCU02064	YGR235C
1108	1108	Pa_1_10600	Putative mitochondrial deoxynucleotide carrier	down	1.41	-1.18	-2.01	-1.72	-1.44	-2.01	1					103506 , Mito_carr	NCU07384	YGR096W
1109	1109	Pa_1_10610	Putative protein of unknown function	idi	-1.15	1.5	1.64	2.19	2.32	2.32	1		signalp				NCU07385	NA
1110	1110	Pa_1_10620	Putative mitochondrial SSU ribosomal protein S26 precursor		1.2	-1.53	-2.19	-2.4	-2.49		1		signalp			54719 , 46609 , Sod_Fe_C ,	NCU07386	YJR101W
1111	1111	Pa_1_10625	Putative protein of unknown function		-1.19	2.27	-1.26	-1.33	-1.39		1					56112	NA	NA
1112	1112	Pa_1_10630	Putative protein of unknown function		-1.22	-1	-1.35	-1.77	-1.62		1		signalp			49329	NCU03013	NA
1113	1113	Pa_1_10640	Putative molybdenum cofactor sulfurase	down	-1.02	-1.71	-3.65	-6.93	-7.06	-7.06	1					53383	NCU03011	NA
1114	1114	Pa_1_10650	Putative protein of unknown function		1.04	1.12	-1.4	-1.08	-1.09		1						NA	NA
1115	1115	Pa_1_10660	Putative protein of unknown function		-1.16	-1.47	-1.99	-1.17	1.09		1				FT	57701 , Zn_clus	NCU09214	NA
1116	1116	Pa_1_10670	Putative protein of unknown function	down	-1.15	-1.72	-2.11	-2.57	-2.56	-2.57	1						NCU09215	NA
1117	1117	Pa_1_10680	Putative Dolichyl-diphosphooligosaccharide--protein glycosyltransferase subunit		-1.62	-1.9	1.26	-1.03	-1.15		1					DAD	NCU09216	YOR103C
1118	1118	Pa_1_10690	Putative Golgi reassembly-stacking protein 1		-1.24	-1.03	1.26	1.2	1.13		1					GRASP55_65	NCU09217	YDR517W
1119	1119	Pa_1_10700	Putative trimethylguanosine synthase		-1.12	-1.24	-1.25	-1.41	-1.33		1					53335	NCU09218	YPL157W
1120	1120	Pa_1_10710	Putative protein of unknown function		-1.08	1.52	1.52	1.36	1.34		1						NCU08602	YPR170W-B
1121	1121	Pa_1_10720	Putative protein of unknown function	idi	1.1	2.84	2.15	1.38	1.12	2.84	1					48403 , Ank	NCU08603	NA
1122	1122	Pa_1_10730	Putative protein of unknown function		1.01	-1.23	-1.26	-1.32	-1.45		1						NCU08600	NA
1123	1123	Pa_1_10740	Putative protein of unknown function		-1.28	-1.42	-1.24	-1.1	-1.23		1						NCU08599	NA
1124	1124	Pa_1_10750	Putative ATP-dependent DNA helicase		1.06	-1.44	-1.62	-1.97	-1.88		1					52540 , DEAD , Helicase_C ,	NCU08598	YMR190C
1125	1125	Pa_1_10760	Putative protein of unknown function		-1.73	-1.43	-1.04	-1.12	-1.28		1		signalp		FT	57701	NCU08594	YDR213W
1126	1126	Pa_1_10770	Putative protein similar to Brix domain-containing protein 1 homolog of Schizosaccharomyces pombe	down	1.69	-2.25	-4.1	-3.65	-3.13	-4.1	1					Brix	NCU08595	YKR081C
1127	1127	Pa_1_10775	Putative protein of unknown function		-1.15	-1.17	-1.18	-1.14	-1.1		1		signalp			110857	NA	NA
1128	1128	Pa_1_10780	Putative nitrate transporter		-1.16	-1.05	1.26	1.47	1.31		1					103473 , MFS_1	NA	NA
1129	1129	Pa_1_10790	Putative protein of unknown function	down	1.73	-5.77	-9.89	-10.44	-11.1	-11.1	1					DUF1275	NCU09231	NA
1130	1130	Pa_1_10800	Putative cystathionine gamma-lyase		1.42	-1.62	-1.43	1.12	1.27		1					Cys_Met_Meta_PP , 53383	NCU09230	YAL012W
1131	1131	Pa_1_10810	Putative protein of unknown function	down	1.04	-2.22	-2.31	-2.11	-2.4	-2.4	1						NCU08597	NA
1132	1132	Pa_1_10820	Putative bifunctional P-450:NADPH-P450 reductase	idi	1.66	2	1.37	1.88	1.45	2	1					48264 , p450 , 63380 , 52343 , 52218 , Flavodoxin_1 , D_binding_1 , FAD_binding_1 ,	NCU08062	NA
1133	1133	Pa_1_10830	Putative arsenite efflux transporter		1.14	1.16	1.12	1.25	1.13		1					SBF	NCU01852	YPR201W
1134	1134	Pa_1_10840	Putative protein of unknown function		1.08	1.12	1.11	1.18	1.17		1		signalp	ext			NA	NA
1135	1135	Pa_1_10850	Putative catalytic activity: ubiquitin C-terminal thiolester + H(2)O = ubiquitin + a thiol	down	-1.47	1.93	1.33	-1.73	-2.22	-2.22	1					54001 , Peptidase_C12	NA	NA
1136	1136	Pa_1_10860	Putative protein of unknown function		1.13	1.59	1.52	1.57	1.53		1						NCU10997	NA
1137	1137	Pa_1_10870	Putative protein of unknown function		1.06	1.67	1.6	1.84	1.81		1		signalp				NA	NA
1138	1138	Pa_1_10880	Putative Poly(rC)-binding protein 1	idi	1.1	2.21	1.69	1.63	1.45	2.21	1					KH_1 , 54791	NCU09237	YBR233W
1139	1139	Pa_1_10890	Putative protein of unknown function		-1	1.04	-1.47	-1.74	-1.97		1						NCU09238	NA
1140	1140	Pa_1_10900	Putative deoxyuridine 5'-triphosphate nucleotidohydrolase	down	1.11	1.24	-1.69	-4.74	-6.51	-6.51	1					dUTPase , 51283	NCU10893	YBR252W
1141	1141	Pa_1_10920	Putative protein similar to bud site selection protein 16 of Saccharomyces cerevisiae	idi	1.08	3.65	4.17	3.99	3.45	4.17	1	A				53613	NCU10351	YEL029C
1142	1142	Pa_1_10930	Putative Proliferating cell nuclear antigen	down	-1.06	-1.06	-1.08	-1.99	-2.32	-2.32	1					PC_N , PC_C , 55979 ,	NCU09239	YBR088C
1143	1143	Pa_1_10940	Putative protein of unknown function		-1.21	-1.27	-1.32	-1.32	-1.37		1						NCU09240	NA
1144	1144	Pa_1_10950	Putative protein of unknown function		-1.01	-1.08	-1	-1.08	-1.12		1					DUF786	NCU11402	NA
1145	1145	Pa_1_10960	Putative protein similar to Ras GTPase-activating-like protein rng2 of Schizosaccharomyces pombe		-1.11	1.08	1.18	-1.76	-2.15		1					48350 , RasGAP_C , 47576 , RasGAP , IQ	NCU03116	YPL242C
1146	1146	Pa_1_10970	Putative inosine-5'-monophosphate dehydrogenase	down	1.23	-1.87	-4.11	-4.41	-3.79	-4.41	1					IMPDH , 51412 , CBS , 54631	NCU03117	YML056C
1147	1147	Pa_1_10980	Putative saccharopine dehydrogenase [NAD+, L-lysine-forming]	down	1.3	-2.56	-4.64	-3.19	-2.25	-4.64	1					52283 , AlaDh_PNT_N , AlaDh_PNT_C , 51735	NCU03118	YIR034C
1148	1148	Pa_1_10990	Putative nitrogen assimilation transcription factor		1.04	1.56	1.26	1.64	1.67		1				FT	57701 , Zn_clus	NCU03120	NA
1149	1149	Pa_1_11010	Putative ATPase family AAA domain-containing protein 3B		3.27	2.38	1.52	1.4	1.62		1					52540 , AAA	NCU03121	NA
1150	1150	Pa_1_11020	Putative protein of unknown function	idi	1.67	3.41	3.09	3.34	2.98	3.41	1					APG6	NCU03122	YPL120W
1151	1151	Pa_1_11030	Putative vesicle transport v-SNARE protein VTI1		-1.03	1.68	1.85	1.95	1.9		1					V-SRE	NCU05959	YMR197C
1152	1152	Pa_1_11040	Putative urease	down	-1.63	-2.14	-2.03	-1.97	-1.83	-2.14	1					51556 , Amidohydro_1 , Urease_alpha , 51338 , Urease_beta , Urease_gamma , 51278 , 54111 ,	NCU03127	NA
1153	1153	Pa_1_11050	Putative protein of unknown function		-1.12	1.45	1.18	1.04	-1.2		1					47095 , HMG_box	NCU03126	YDR174W
1154	1154	Pa_1_11060	Putative protein of unknown function	idi	-1.28	2.11	-1.15	-1.5	-1.48	2.11	1		signalp	ext		Het-C	NCU03125	NA
1155	1155	Pa_1_11070	Putative Glycoside Hydrolase Family 45		1.47	1.32	1.26	1	-1.12		1		signalp	ext		Glyco_hydro_45 , 50685	NA	NA
1156	1156	Pa_1_11080	Putative protein of unknown function		-1	1.28	1.42	1.61	1.67		1					46565	NA	NA
1157	1157	Pa_1_11090	Putative casein kinase II subunit alpha		-1.04	1.26	1.05	1.08	1		1		signalp			Pkise , 56112	NCU03124	YOR061W
1158	1158	Pa_1_11100	Putative vacuolar protein sorting-associated protein 70		-1.15	1.35	1.08	-1	1.13		1					53187 , 52025 , 47672 , PA , Peptidase_M28 , TFR_dimer ,	NCU03108	YJR126C
1159	1159	Pa_1_11110	Putative protein of unknown function	idi	-1	2.27	1.96	2.09	2.55	2.55	1					103473 , MFS_1	NCU03107	NA
1160	1160	Pa_1_11120	Putative Cytochrome P450 protein		-1.06	1.06	1.11	1.2	1.27		1		signalp			48264 , p450	NA	NA
1161	1161	Pa_1_11130	Putative protein similar to Putative HC-toxin efflux carrier TOXA of Cochliobolus carbonum		1.3	2.34	1.84	1.99	1.98		1					103473 , MFS_1	NCU02562	NA
1162	1162	Pa_1_11140	Putative Transcription elongation factor S-II		-1.26	-1.03	1.67	1.79	1.62		1					46942 , TFIIS_C , TFIIS_M , 57783 , 47676	NCU02563	YGL043W
1163	1163	Pa_1_11150	Putative protein of unknown function	down	-1.31	-3.37	-3.45	-7.15	-7.34	-7.34	1						NCU03123	NA
1164	1164	Pa_1_11160	Putative protein of unknown function	down	-1.34	-1.89	-3.65	-3.85	-3.47	-3.85	1					DUF185	NCU02565	YKL162C
1165	1165	Pa_1_11170	Putative cysteine synthase	down	-1.12	-2.09	-3.57	-4.38	-3.84	-4.38	1					PALP , 53686	NCU02564	YGR012W
1166	1166	Pa_1_11175	Putative protein of unknown function		1.17	1.6	1.46	1.71	1.81		1		signalp	ext			NA	YNL208W
1167	1167	Pa_1_11180	Putative protein of unknown function		1.09	1.28	1.36	1.55	1.59		1		signalp	ext			NA	NA
1168	1168	Pa_1_11200	Putative mitochondrial aspartyl-tRNA synthetase precursor		1.13	1.27	-1.13	-1.15	-1.36		1					55681 , tR-synt_2 , 50249 , tR_anti	NCU02585	YPL104W
1169	1169	Pa_1_11210	Putative protein similar to ENTH domain-containing protein C19F8,03c of Schizosaccharomyces pombe		-1	-1.07	-1.14	-1.16	-1.25		1					ANTH , 89009 , 48464 ,	NCU02586	YHR161C
1170	1170	Pa_1_11220	Putative RNA polymerase II transcription factor B subunit		-1.18	1.45	1.59	1.84	1.68		1					MAT1 , 57850	NCU02587	YDR460W
1171	1171	Pa_1_11230	Putative protein similar to Nuclear movement protein nudC of Emericella nidulans		-3.84	-1.72	-1.15	-1.55	-1.55		1					Nuclear_move , 49764	NCU02588	NA
1172	1172	Pa_1_11240	Putative protein of unknown function		-1.09	-1.29	-1.48	-1.36	-1.28		1						NCU02589	YFL023W
1173	1173	Pa_1_11250	Putative protein of unknown function		-1	-1.1	-1.04	1.08	1.15		1						NCU02590	NA
1174	1174	Pa_1_11260	Putative protein of unknown function		-1.02	-1.32	1.02	1.12	1.16		1						NA	NA
1175	1175	Pa_1_11270	Putative glycerol:H+ symporter		1.1	-1.06	1.1	1.05	-1.14		1					MBOAT	NCU02591	YGL084C
1176	1176	Pa_1_11280	Putative F-box protein		1.31	-1.32	-1.28	-1.54	-1.63		1					F-box , 81383	NCU03146	YLR097C
1177	1177	Pa_1_11290	Putative protein of unknown function	idi	2.35	1.18	1.28	1.44	1.74	2.35	1					53613 , PfkB	NA	NA
1178	1178	Pa_1_11300	Putative cytoplasmic alanyl-tRNA synthetase		-1.3	-1.04	1.02	-1.22	-1.32		1					tR-synt_2c , 55681 , 101353 , 55186 , tR_SAD	NCU02566	YOR335C
1179	1179	Pa_1_11310	Putative protein of unknown function		-1.01	-1.21	-1.27	-1.4	-1.36		1					tR-synt_2c	NA	NA
1180	1180	Pa_1_11320	Putative protein of unknown function		-1.27	1.97	1.78	1.28	1.12		1						NCU02567	NA
1181	1181	Pa_1_11325	Putative protein of unknown function		-1.25	-1.06	1.08	1.22	1.24		1						NCU02568	NA
1182	1182	Pa_1_11330	Putative protein phosphatase		1.13	1.34	1.23	1.34	1.35		1		signalp			81606	NCU00958	YHR076W
1183	1183	Pa_1_11340	Putative extracellular matrix protein		1.08	-1.05	1.23	1.43	1.34		1		signalp				NCU00957	NA
1184	1184	Pa_1_11350	Putative protein of unknown function		1.11	-1.17	-1.07	1.12	1.17		1						NCU00956	YIL110W
1185	1185	Pa_1_11360	Putative sterigmatocystin biosynthesis monooxygenase	idi	-1.38	-1.29	2.04	2.52	2.53	2.53	1					51905 , FMO-like	NCU00955	NA
1186	1186	Pa_1_11380	Putative calcium-independent phospholipase A2-gamma	idi	2.62	4.65	2.73	2.45	2.1	4.65	1					52151 , Patatin , 48452 ,	NCU09244	NA
1187	1187	Pa_1_11390	Putative mitochondrial acetate non-utilizing protein 9 precursor	down	1.39	-1.83	-2.3	-2.26	-2.17	-2.3	1		signalp			ACN9	NCU09255	YDR511W
1188	1188	Pa_1_11400	Putative ATP-dependent RNA helicase	down	1.14	-1.69	-2.82	-2.46	-2	-2.82	1					52540 , HA2 , DUF1605 , Helicase_C , DEAD	NCU09254	YKL078W
1189	1189	Pa_1_11410	Putative protein of unknown function		1.04	1.07	1.09	1.07	1.04		1						NCU09243	YGR009C
1190	1190	Pa_1_11420	Putative GTP-binding protein		1.09	1.17	1.37	1.02	-1.21		1					52540	NCU09241	NA
1191	1191	Pa_1_11430	Putative mitochondrial threonyl-tRNA synthetase precursor	down	-1.43	-2.22	-3.56	-3.67	-3.98	-3.98	1					55681 , tR-synt_2b , 52954 , HGTP_anticodon	NCU03129	YKL194C
1192	1192	Pa_1_11440	Putative protein of unknown function		-1.46	-1.02	-1.79	-3.27	-3.53		1						NCU03128	NA
1193	1193	Pa_1_11450	Putative protein of unknown function	down	-1.68	-1.51	-3.57	-3.28	-3.54	-3.57	1						NCU03132	NA
1194	1194	Pa_1_11460	Putative U3 small nucleolar RNA-associated protein 11	down	1.21	-3.17	-4.91	-3.36	-2.84	-4.91	1					Utp11	NCU03133	YKL099C
1195	1195	Pa_1_11470	Putative protein of unknown function	idi	-1.04	2.69	7.35	9.6	10.87	10.87	1	E				CorA	NA	NA
1196	1196	Pa_1_11480	Putative Glycoside Hydrolase Family 47	idi	1.39	-1.09	1.52	2.5	3.93	3.93	1	E				48225 , Glyco_hydro_47	NCU03134	NA
1197	1197	Pa_1_11490	Putative protein similar to Protein C3G6,03c of Schizosaccharomyces pombe	down	1.17	-1.2	-1.87	-2.68	-2.86	-2.86	1		signalp			52972 , Maf	NCU03130	YOR111W
1198	1198	Pa_1_11500	Putative lysophospholipase precursor	idi	2.26	1.48	1.97	1.8	1.53	2.26	1		signalp			PLA2_B , 52151	NCU03141	YOL011W
1199	1199	Pa_1_11510	Putative Histidine biosynthesis trifunctional protein [Includes: Phosphoribosyl-AMP cyclohydrolase	down	1.39	1.98	-1.23	-1.88	-2.37	-2.37	1	F				Histidinol_dh , 53720 , PRA-CH , PRA-PH	NCU03139	YCL030C
1200	1200	Pa_1_11520	Putative transcription initiation factor TFIID subunit 9		-1.12	-1.02	1.12	-1.26	-1.52		1					TFIID-31kDa	NCU03138	YMR236W
1201	1201	Pa_1_11530	Putative nuclear elongation and deformation protein	idi	1.41	5.04	4.11	3.94	3.27	5.04	1	A				LNS2 , Lipin_N , 56784 ,	NCU03137	YMR165C
1202	1202	Pa_1_11540	Putative protein of unknown function		-1.33	-1.5	-1.79	-1.68	-1.64		1		signalp			49265 , fn3	NCU03136	YEL043W
1203	1203	Pa_1_11550	Putative protein of unknown function		-1.08	-1.01	1.15	1.44	1.65		1						NA	NA
1204	1204	Pa_1_11560	Putative protein of unknown function	idi	1.87	17.79	79.77	108.94	137.62	137.62	1	E	signalp				NA	NA
1205	1205	Pa_1_11570	Putative D-amino-acid oxidase	idi	2.6	6.25	6.19	7.15	6.98	7.15	1	B				51971 , 54373 , DAO ,	NCU03131	NA
1206	1206	Pa_1_11580	Putative protein of unknown function	down	-1.25	-3.53	-6.97	-6.8	-7.1	-7.1	1						NCU03142	NA
1207	1207	Pa_1_11590	Putative protein of unknown function		-1.48	-1.51	-1.3	-1.32	-1.33		1						NA	NA
1208	1208	Pa_1_11600	Putative zinc homeostasis factor 1		1.12	-1.2	1.1	1.23	1.1		1		signalp			Cation_efflux	NCU03145	YMR243C
1209	1209	Pa_1_11610	Putative protein of unknown function		1.14	1.22	1.49	1.61	1.78		1					Fungal_trans	NCU03110	NA
1210	1210	Pa_1_11620	Putative NADH-cytochrome b5 reductase	down	1.03	-1.33	-2.59	-2.38	-2.12	-2.59	1					52343 , D_binding_1 , FAD_binding_6 , 63380	NCU03112	YKL150W
1211	1211	Pa_1_11630	Putative protein of unknown function	down	-1.39	-1.43	-2.02	-1.95	-2.11	-2.11	1					50044 , SH3_1	NCU03113	YDR162C
1212	1212	Pa_1_11640	Putative RNA polymerase II subunit A C-terminal domain phosphatase ssu-72		1.14	-1.57	-1.38	-1.27	-1.22		1					Ssu72	NCU03114	YNL222W
1213	1213	Pa_1_11650	Putative protein similar to Protein SPA2 of Saccharomyces cerevisiae	down	-1.08	-2.17	-2.87	-3.22	-3.75	-3.22	1						NCU03115	YLL021W
1214	1214	Pa_1_11660	Putative protein of unknown function	idi	2.19	2.44	5.42	6.45	6.54	6.54	1						NCU03109	NA
1215	1215	Pa_1_11670	Putative protein of unknown function		-1	1.73	2.11	3.15	2.25		1						NA	NA
1216	1216	Pa_1_11680	Putative protein of unknown function	idi	-1.17	1.97	2.17	2.75	2.94	2.94	1						NCU03105	NA
1217	1217	Pa_1_11690	Putative protein of unknown function		-1.19	1.17	-1.18	-1.66	-1.71		1						NCU03106	NA
1218	1218	Pa_1_11700	Putative protein of unknown function		-1.08	1.28	1.05	-1.08	-1.14		1						NCU03111	NA
1219	1219	Pa_1_11710	Putative kinetochore protein spc7		-1.21	1.17	-1.34	-1.82	-1.62		1					Spc7	NCU03103	NA
1220	1220	Pa_1_11720	Putative cytosolic 40S ribosomal protein Rps11		1.13	1.06	-1.46	-1.66	-1.83		1					Ribosomal_S17 , 50249	NCU03102	YBR048W
1221	1221	Pa_1_11740	Putative protein of unknown function		1.02	1.16	1.1	1.94	3.07		1						NCU03101	NA
1222	1222	Pa_1_11750	Putative -phosphogluconate dehydrogenase decarboxylatin		1.01	-1.66	-1.73	-1.82	-1.69		1					6PGD , 48179 , D_binding_2 , 51735	NCU03100	YHR183W
1223	1223	Pa_1_11760	Putative transcription initiation factor TFIID subunit 7		-1.04	-1.32	-1.73	-1.82	-1.76		1					TAFII55_N	NCU03095	YMR227C
1224	1224	Pa_1_11770	Putative RNA-binding protein		1.12	1.08	1.2	1.3	1.28		1					54928 , RRM_1	NCU03099	NA
1225	1225	Pa_1_11780	Putative solute carrier	down	1.36	-1.12	-1.5	-2.29	-2.8	-2.8	1					DUF250	NCU03097	YML038C
1226	1226	Pa_1_11790	Putative Glycoside Hydrolase Family 15	idi	-1.88	-1.02	4.18	3.38	2.58	4.18	1	E				48208 , Glyco_hydro_15	NCU03098	NA
1227	1227	Pa_1_11800	Putative protein of unknown function		1	-1.27	-1.28	-1.36	-1.37		1						NCU03096	NA
1228	1228	Pa_1_11810	Putative protein of unknown function	down	1.28	-1.61	-2.76	-2.9	-2.86	-2.9	1						NCU03094	YBR268W
1229	1229	Pa_1_11820	Putative mitochondrial NADH-ubiquinone oxidoreductase 12 kDa subunit	down	-1.04	-1.19	-1.53	-1.97	-2	-2	1						NCU03093	NA
1230	1230	Pa_1_11830	Putative protein of unknown function	down	1.79	-2.09	-3.36	-2.66	-2.54	-3.36	1					54928 , RRM_1	NCU03092	YGR159C
1231	1231	Pa_1_11840	Putative protein of unknown function		1.29	-1.51	-2.2	-2.04	-2.15		1						NA	NA
1232	1232	Pa_1_11850	Putative mitochondrial delta-1-pyrroline-5-carboxylate dehydrogenase precursor	idi	-1.79	-1.08	1.19	1.88	2.53	2.53	1	E	signalp			53720 , Aldedh	NCU03076	YHR037W
1233	1233	Pa_1_11860	Putative protein of unknown function	idi	3.08	2.03	1.08	1.22	1.36	3.08	1				FT	47459 , HLH	NCU03077	NA
1234	1234	Pa_1_11865	Putative protein of unknown function		1.11	1.04	-1.16	-1.07	-1.09		1						NCU03078	NA
1235	1235	Pa_1_11870	Putative polyketide synthase		-1.18	-1.08	1.27	1.5	1.39		1					Ketoacyl-synt_C , 53901 , Acyl_transf_1 , ketoacyl-synt , 51735 , 52151 , Condensation , adh_short , 50129 , ADH_zinc_N , 52777 , ADH_N , 55048	NA	NA
1236	1236	Pa_1_11880	Putative protein of unknown function	idi	-1.42	-1.03	1.69	2.12	2.03	2.12	1						NCU03091	NA
1237	1237	Pa_1_11890	Putative WASP-interacting protein-like protein vrp1p	idi	1.22	2.19	2.11	2.12	2.01	2.19	1						NCU03089	YLR337C
1238	1238	Pa_1_11900	Putative protein of unknown function	down	1.13	-1.33	-2.05	-2.68	-3.07	-3.07	1		signalp				NCU03088	NA
1239	1239	Pa_1_11910	Putative protein of unknown function	down	-1.18	-1.43	-1.81	-2.11	-2.36	-2.36	1						NCU10595	NA
1240	1240	Pa_1_11920	Putative integrin beta-1-binding protein		-2.66	-1.15	1.1	-2.08	-2.54		1					CHORD , 49764 , CS ,	NCU03087	NA
1241	1241	Pa_1_11930	Putative protein of unknown function	down	1.02	-1.44	-1.73	-3.33	-3.99	-3.99	1		signalp			DUF836 , 52833	NA	YDR286C
1242	1242	Pa_1_11940	Putative aldolase		-1.28	-1.76	-1.5	-1.79	-1.63		1		signalp			51621 , HpcH_HpaI	NCU03086	NA
1243	1243	Pa_1_11950	Putative U6 snRNA-associated Sm-like protein LSm8		-1.09	-1.2	-1.04	-1.06	-1.19		1					50182 , LSM	NCU03085	NA
1244	1244	Pa_1_11960	Putative pyrimidine-specific ribonucleoside hydrolase	down	-1.7	-2.35	-1.27	-1.17	-1.04	-2.35	1					53590 , IU_nuc_hydro	NCU03084	NA
1245	1245	Pa_1_11970	Putative protein of unknown function		-1.21	-1.82	1.06	-1.13	-1.34		1		signalp				NCU03083	NA
1246	1246	Pa_1_11980	Putative protein of unknown function		1.36	1.18	1.27	-1.03	-1.15		1		signalp				NCU03082	NA
1247	1247	Pa_1_11990	Putative protein of unknown function		-1.09	-1.19	-1.63	-1.95	-1.88		1						NCU03081	NA
1248	1248	Pa_1_12000	Putative protein of unknown function	down	1.05	-1.31	-2.77	-3.78	-4.12	-4.12	1					Rhomboid	NCU03080	YGR101W
1249	1249	Pa_1_12010	Putative protein of unknown function		-1.08	1.53	1.45	-1.37	-1.85		1						NCU03079	NA
1250	1250	Pa_1_12020	Putative protein of unknown function		-1.39	-1.8	-1.27	-1.05	1.05		1						NCU03074	NA
1251	1251	Pa_1_12025	Putative DNA polymerase epsilon subunit D		-1.18	-1.67	-2.1	-2.46	-2.28		1					47113 , CBFD_NFYB_HMF	NCU03073	YDR121W
1252	1252	Pa_1_12030	Putative chromatin structure-remodeling complex protein		-1.12	1.17	1.67	1.85	1.67		1						NCU03064	NA
1253	1253	Pa_1_12040	Putative mitotic control protein	down	1.35	-1.34	-2.28	-2.18	-2.11	-2.28	1					RNB , 88723	NCU03065	YOL021C
1254	1254	Pa_1_12050	Putative nuclear GTP-binding protein	down	2.01	-2.84	-8.62	-8.26	-6.65	-8.62	1					52540 , MMR_HSR1	NCU03066	YER006W
1255	1255	Pa_1_12060	Putative (DL)-glycerol-3-phosphatase	down	-1.11	-5.62	-8.32	-9.05	-9.01	-9.05	1					56784 , Hydrolase	NCU03068	YIL053W
1256	1256	Pa_1_12070	HOM3 homeobox protein encoded by the hom3 gene		1.56	1.07	1.4	1.84	2.05		1				FT	46689 , Homeobox	NCU03070	NA
1257	1257	Pa_1_12080	PaHOK3 MAPKK kinase encoded by the PaHOK3 gene	down	1.07	-1.21	-1.75	-2.44	-2.55	-2.55	1					Pkise , 56112	NCU03071	YNR031C
1258	1258	Pa_1_12090	Putative protein of unknown function		-1.2	1.05	-1.34	-1.57	-1.46		1						NCU03072	YGL113W
1259	1259	Pa_1_12100	Putative protein of unknown function		-1.23	-1.51	-1.41	-1.34	-1.3		1						NCU03063	NA
1260	1260	Pa_1_12110	Putative Pre-mRNA-processing protein		1.14	1.06	-1.08	1.04	1.11		1					81698 , FF , WW , 51045	NCU03062	YKL012W
1261	1261	Pa_1_12120	Putative translation initiation factor	down	-1.14	-2.27	-2.01	-1.55	-1.29	-2.27	1					52540 , ABC_tran , 54862 , Fer4	NCU03061	YDR091C
1262	1262	Pa_1_12130	Putative chromodomain helicase		-1.06	-1.22	-1.13	-1.15	-1.41		1					SNF2_N , Helicase_C , 52540 , Chromo , 54160	NCU03060	YER164W
1263	1263	Pa_1_12140	Putative NAD-dependent deacetylase		1.05	-1.47	-1.46	-1.46	-1.47		1					52467 , SIR2 , AT_hook ,	NCU03059	YDR191W
1264	1264	Pa_1_12150	Putative mediator of RNA polymerase II transcription subunit 16		-1.13	-1.03	-1.07	-1.17	-1.23		1						NCU03058	YNL236W
1265	1265	Pa_1_12160	Putative protein of unknown function	down	-2.67	-4.55	-9.61	-15.4	-16.53	-16.53	1						NCU03057	NA
1266	1266	Pa_1_12170	Putative protein of unknown function		1.1	1.08	1.3	1.29	1.33		1						NA	NA
1267	1267	Pa_1_12180	Putative protein of unknown function		1.26	-1.13	-1.05	-1.23	1.01		1					Abhydrolase_2 , 53474	NCU03056	NA
1268	1268	Pa_1_12190	Putative protein of unknown function		1.05	1.46	1.56	1.87	1.88		1						NA	NA
1269	1269	Pa_1_12200	Putative protein of unknown function	down	-1.71	-1.76	-6.11	-10.44	-12.82	-12.82	1						NCU09307	NA
1270	1270	Pa_1_12210	Putative Glycosyltransferase Family 34		1.19	-1.1	-1.06	-1.03	-1.13		1					Glyco_transf_34	NCU03055	YDR245W
1271	1271	Pa_1_12220	Putative Glycoside Hydrolase Family 16	down	-1.22	-2.03	-2.3	-2.27	-2.04	-2.3	1		signalp	ext		49899	NA	NA
1272	1272	Pa_1_12230	Putative glycoprotease		-1.03	1.18	1.13	1.02	-1.01		1					53067 , Peptidase_M22	NCU09308	YDL104C
1273	1273	Pa_1_12250	Putative proteasome subunit beta type	idi	-1.16	2.44	2.05	1.87	1.72	2.44	1					56235 , Proteasome	NCU09309	YPR103W
1274	1274	Pa_1_12260	Putative protein of unknown function		-1.15	-1.43	1.06	1.47	1.47		1						NCU09310	YDR028C
1275	1275	Pa_1_12270	Putative methyltransferase	down	1.29	-1.84	-3.48	-4.52	-4.47	-4.52	1					Met_10 , 53335	NCU09311	YHR070W
1276	1276	Pa_1_12280	Putative alpha-ketoglutarate-dependent dioxygenase	down	-1.14	-1.08	-1.75	-2.68	-3.17	-3.17	1					2OG-FeII_Oxy	NA	NA
1277	1277	Pa_1_12290	Putative undecaprenyl pyrophosphate synthetase	idi	1.16	1.27	1.88	2.5	2.63	2.63	1					64005	NCU09312	YDL193W
1278	1278	Pa_1_12300	Putative exocyst complex component SEC10	down	-1.27	-1.23	-1.74	-2.32	-2.34	-2.34	1					Sec10	NCU09313	YLR166C
1279	1279	Pa_1_12310	Putative mitochondrial protein cyt-4	down	1.34	-1.69	-2.57	-2.45	-2.17	-2.57	1					RNB	NCU09327	NA
1280	1280	Pa_1_12320	Putative Glycoside Hydrolase Family 17	down	-1	-1.07	-2.12	-3	-4.1	-4.1	1		signalp	ext		51445	NCU09326	YGL028C
1281	1281	Pa_1_12330	Putative protein of unknown function	idi	1.66	1.46	2.08	2.36	1.68	2.36	1					81901 , Sel1	NCU09322	YDL203C
1282	1282	Pa_1_12340	Putative Glycosyltransferase Family 2		1.13	-1.31	-1.37	-1.24	-1.24		1					Chitin_synth_2 , Cyt-b5 , 53448 ,	NCU09324	YBR023C
1283	1283	Pa_1_12350	Putative protein of unknown function	idi	-1.28	-1.48	2.02	2.83	2.99	2.99	1					50978 , WD40	NCU09325	NA
1284	1284	Pa_1_12360	Putative general alpha-glucoside permease		-1.33	-1.32	1.14	-1	-1.27		1		signalp			103473	NCU09321	NA
1285	1285	Pa_1_12370	Putative ATP phosphoribosyltransferase		-1.07	-1.51	-1.45	-1.46	-1.57		1					53850 , HisG	NCU09320	YER055C
1286	1286	Pa_1_12380	Putative protein of unknown function		-1.26	1.1	-1.01	1.03	-1.02		1						NCU09319	YML034W
1287	1287	Pa_1_12390	Putative protein of unknown function		-1.19	-1.81	-1.77	-1.58	-1.44		1					49764 , HSP20	NA	YBR072W
1288	1288	Pa_1_12400	Putative phosphorus acquisition-controlling protein		-1.22	-1.08	-1.02	1.22	1.44		1				FT	HLH , 47459	NCU09315	YFR034C
1289	1289	Pa_1_12410	Putative protein of unknown function	down	-1.01	-1.71	-2.73	-2.15	-1.93	-2.73	1					50965	NCU09316	NA
1290	1290	Pa_1_12420	Putative mRNA export factor mex67		1.12	-1.57	-1.55	-1.38	-1.34		1					54427 , 52058 , 46934 , TAP_C , NTF2	NCU09317	YPL169C
1291	1291	Pa_1_12430	Putative ATP-dependent RNA helicase	down	-1.16	1.28	-1.05	-1.97	-2.1	-2.1	1					52540 , Helicase_C , ResIII ,	NCU09318	YIR002C
1292	1292	Pa_1_12440	Putative zinc finger transcription factor		1.18	1.44	1.52	1.59	1.58		1				FT	zf-C2H2	NCU09333	NA
1293	1293	Pa_1_12450	Putative protein of unknown function		-1.46	-1.18	1.46	-1.11	-1.36		1				FT	55729 , 46785 , Acetyltransf_1 , MarR	NA	NA
1294	1294	Pa_1_12460	Putative protein of unknown function	idi	-1.3	-1.23	1.34	1.87	2.51	2.51	1						NCU09330	NA
1295	1295	Pa_1_12470	Putative mitochondrial protein MMF1 precursor	down	-1.04	-1.56	-2.58	-3.4	-3.48	-3.48	1					Ribonuc_L-PSP , 55298	NCU09331	YER057C
1296	1296	Pa_1_12480	Putative Glycosyltransferase Family 39		1.04	-1.12	-1.4	-1.55	-1.66		1					PMT , 82109 , MIR ,	NCU09332	YJR143C
1297	1297	Pa_1_12490	Putative Cytochrome P450 protein		1.03	1.05	-1.09	-1.43	-1.42		1					48264 , p450	NA	NA
1298	1298	Pa_1_12500	Putative protein of unknown function		-1.03	1.33	1.55	1.72	1.61		1					Myb_D-binding	NCU09329	NA
1299	1299	Pa_1_12507	Putative protein of unknown function		1.1	1.41	1.26	1.38	1.21		1						NA	NA
1300	1300	Pa_1_12510	Putative ATP-dependent bile acid permease		-1	1.93	1.48	1.06	1.01		1					52540 , ABC_tran , 90123 , ABC_membrane	NCU09820	NA
1301	1301	Pa_1_12520	Putative oxidoreductase	idi	-1.31	1.83	2.01	1.98	2.34	2.34	1					51735 , adh_short	NA	NA
1302	1302	Pa_1_12525	Putative protein of unknown function		-1.56	-1.12	1.34	1.43	1.4		1						NA	NA
1303	1303	Pa_1_12530	Putative protein of unknown function		1.04	1.51	1.56	1.65	1.68		1		signalp	ext		51322	NA	NA
1304	1304	Pa_1_12540	Putative protein of unknown function		-1.26	1.96	1.2	1.03	1.28		1					48150	NCU09815	NA
1305	1305	Pa_1_12550	Cytochrome c& encoded by the cyc1 gene	down	1.09	-1.05	-2.18	-2.96	-3.41	-3.41	1		signalp			Cytochrom_C1 , 46626 , 81496 ,	NCU09816	YOR065W
1306	1306	Pa_1_12560	Putative phospho-2-dehydro-3-deoxyheptonate aldolase	down	-1.05	-1.44	-2.96	-4.91	-5.65	-5.65	1					DAHP_synth_1 , 51569	NCU09817	YDR035W
1307	1307	Pa_1_12570	Putative protein of unknown function	down	-1.38	-1.66	-2.38	-2.65	-2.36	-2.65	1						NCU09818	YHR140W
1308	1308	Pa_1_12580	Putative peptidyl-prolyl cis-trans isomerase		-1.01	-1.2	-1.24	-1.12	-1.07		1					Pro_isomerase , 50891 , 50978 , WD40	NCU09819	NA
1309	1309	Pa_1_12590	Putative Lactate 2-monooxygenase	down	-1.88	-1.96	-3.53	-3.85	-3.46	-3.85	1					FMN_dh , 51395	NA	NA
1310	1310	Pa_1_12600	Putative nucleoporin nup107	down	1.12	-1.18	-1.77	-2.5	-2.42	-2.5	1					Nup84_Nup100	NCU09814	YDL116W
1311	1311	Pa_1_12610	Putative protein of unknown function	idi	-1.07	2.71	1.25	1.13	1.08	2.71	1					47072	NA	YMR194C-B
1312	1312	Pa_1_12620	Putative ubiquitin-like protein SMT3 precursor	idi	-1.04	4.82	3.99	3.37	2.99	4.82	1					54236 , ubiquitin	NCU09813	YDR510W
1313	1313	Pa_1_12630	Putative protein of unknown function	down	-1.67	-2.35	-2.11	-3.21	-2.9	-3.21	1					57716 , LIM	NCU09812	NA
1314	1314	Pa_1_12640	Putative transporter		-1.26	1.1	-1.09	-1.41	-1.49		1					103473 , MFS_1	NCU09811	YKL221W
1315	1315	Pa_1_12650	Putative mitochondrial succinyl-CoA ligase [GDP-forming] subunit alpha precursor	down	-2.36	-2.92	-3.05	-2.33	-1.91	-3.05	1					Ligase_CoA , 52210 , 51735 , CoA_binding	NCU09810	NA
1316	1316	Pa_1_12660	Putative cytochrome c oxidase assembly protein COX19		1.14	-1.24	-1.46	-1.22	-1.1		1					CHCH	NCU09809	YLL018C-A
1317	1317	Pa_1_12670	Dynamin-related protein DNM1 involved in mitochondrial fission	down	1.12	-2.1	-3.29	-2.99	-2.73	-3.29	1					Dymin_M , Dymin_N , 52540 , GED	NCU09808	YLL001W
1318	1318	Pa_1_12680	Putative protein of unknown function		-1.14	1.54	1.22	1.19	1.2		1					81383 , F-box	NCU09807	NA
1319	1319	Pa_1_12690	Putative Glycoside Hydrolase Family 13		-1.37	-1.27	-1.24	-1.16	-1.16		1		signalp	ext		51445 , Alpha-amylase , CBM_20 , 49452 , 51011	NCU09805	NA
1320	1320	Pa_1_12700	Putative protein of unknown function		-1.31	1.62	1.86	1.61	1.41		1				FT	57701 , Fungal_trans , Zn_clus ,	NCU09804	NA
1321	1321	Pa_1_12710	Putative monothiol glutaredoxin-4		-1.32	1.09	1.27	1.36	1.31		1					Glutaredoxin , 52833 , Thioredoxin ,	NCU09803	YDR098C
1322	1322	Pa_1_12720	Putative protein of unknown function		1.07	-1.2	-1.2	-1.31	-1.37		1						NA	YDL012C
1323	1323	Pa_1_12730	Putative Drebrin-like protein	idi	1.47	2.9	1.56	1.24	1.06	2.9	1					55753 , 50044 , SH3_1 , Cofilin_ADF	NCU10073	YCR088W
1324	1324	Pa_1_12740	Putative protein of unknown function		-1.88	-3.25	-1.22	1.15	1.24		1						NCU09900	NA
1325	1325	Pa_1_12750	Putative protein of unknown function		-1.51	1.1	1.32	1.74	1.96		1						NA	NA
1326	1326	Pa_1_12760	Putative protein similar to Frp1 of Fusarium oxysporum f, sp, lycopersici	down	-1.23	-1.7	-2.87	-2.62	-2.31	-2.87	1					F-box , 81383	NCU09899	NA
1327	1327	Pa_1_12770	Putative protein of unknown function		1.13	1.33	1.23	1.25	1.27		1						NCU09898	NA
1328	1328	Pa_1_12780	Putative vacuolar ATP synthase subunit C		-1.27	1.57	1.17	1.1	1.05		1					V-ATPase_C	NCU09897	YKL080W
1329	1329	Pa_1_12790	Putative adenylyl-sulfate kinase	down	-1.1	-1.81	-3.05	-3.07	-2.93	-3.07	1					APS_kise , 52540	NCU09896	YKL001C
1330	1330	Pa_1_12800	Putative protein of unknown function	idi	1.11	2.23	2.11	2.71	3.07	3.07	1					54637 , 4HBT	NCU09895	YBL095W
1331	1331	Pa_1_12810	Putative protein of unknown function	idi	1.1	1.53	2.39	3.32	4.31	4.31	1	E					NA	NA
1332	1332	Pa_1_12820	Putative ribosome biogenesis protein	down	1.63	-1.99	-7.97	-7.98	-6.68	-7.98	1					CBF , 48371	NCU09894	YDR060W
1333	1333	Pa_1_12830	Putative prolyl-tRNA synthetase		1.01	-1.25	-1.59	-1.46	-1.44		1					55681 , tR-synt_2b , 52954 , HGTP_anticodon	NCU09892	YER087W
1334	1334	Pa_1_14290	Putative ubiquitin carboxyl-terminal hydrolase 16		1.23	-1.08	-1.52	-1.33	-1.24		1					54001 , UCH	NCU08579	YPL072W
1335	1335	Pa_1_14280	Putative protein similar to KES1 of Saccharomyces cerevisiae		-1.32	-1.1	-1.15	-1.05	1.01		1					Oxysterol_BP	NCU08578	YPL145C
1336	1336	Pa_1_14270	Putative oxidoreductase	idi	2.2	42.15	22.34	15.74	14.38	42.15	1	A				51735 , GFO_IDH_MocA , GFO_IDH_MocA_C ,	NCU10059	NA
1337	1337	Pa_1_14260	Putative mitochondrial oligoribonuclease precursor		-1.02	1.41	1.17	-1.09	1.01		1					53098 , Exonuc_X-T	NA	YLR059C
1338	1338	Pa_1_14250	Putative phosphoglucomutase	down	-1.42	-2.17	-3.78	-4.44	-4.34	-4.44	1					53738 , PGM_PMM_I , 55957 , PGM_PMM_II , PGM_PMM_III , PGM_PMM_IV ,	NCU10058	YMR105C
1339	1339	Pa_1_14240	Putative protein of unknown function	down	-1.24	-2.92	-4.98	-5.5	-5.77	-5.77	1						NCU09994	NA
1340	1340	Pa_1_14230	Putative non-histone chromosomal protein 6	idi	1.3	2.3	1.15	-1.55	-1.9	2.3	1	F				HMG_box , 47095	NCU09995	YPR052C
1341	1341	Pa_1_14220	Putative protein of unknown function		1.24	1.19	1.03	-1.17	1.11		1						NCU09996	NA
1342	1342	Pa_1_14210	Putative autophagy-related protein 11	idi	1.26	2.73	1.88	1.95	2.01	2.73	1						NCU09998	YPR049C
1343	1343	Pa_1_14200	Putative protein of unknown function	down	1.27	-1.28	-2.02	-1.88	-1.84	-2.02	1					55658	NCU09999	NA
1344	1344	Pa_1_14190	Putative protein of unknown function		-1.24	1.16	1.21	1.5	1.92		1					52777	NCU09360	NA
1345	1345	Pa_1_14180	Putative protein of unknown function		-1.14	1.05	-1.07	-1.05	1.27		1						NCU09362	NA
1346	1346	Pa_1_14170	Putative protein of unknown function	down	1.06	-1.46	-2.14	-1.52	-1.28	-2.14	1					48452	NCU09382	YDR161W
1347	1347	Pa_1_14160	Putative protein of unknown function		-1.74	-1.51	-1.49	-1.37	-1.43		1					RWD , 54495	NCU09381	YDR152W
1348	1348	Pa_1_14150	Putative protein similar to PUF6 of Saccharomyces cerevisiae	down	1.57	-1.95	-6.71	-5.94	-5.33	-6.71	1					48371	NCU09380	YDR496C
1349	1349	Pa_1_14140	Putative protein of unknown function		1.12	-1.11	-1.33	-1.3	-1.34		1						NCU09379	NA
1350	1350	Pa_1_14130	Putative DNA-directed RNA polymerase II subunit RPB4		-1.01	1.03	1	-1.26	-1.41		1					R_pol_Rpb4 , 47819	NCU09378	YJL140W
1351	1351	Pa_1_14120	Putative protein phosphatase PP2A regulatory subunit B		-1.36	-1.18	-1.33	-1.32	-1.32		1					50978	NCU09377	YGL190C
1352	1352	Pa_1_14110	Putative protein of unknown function		1.03	1.43	1.41	1.57	1.56		1						NCU09376	NA
1353	1353	Pa_1_14100	Putative protein of unknown function		-1.04	-1.04	-1.04	-1.27	-1.49		1		signalp	ext			NCU09375	NA
1354	1354	Pa_1_14090	Putative protein of unknown function		1.25	1.77	1.38	1.55	1.62		1					TRP	NCU09374	NA
1355	1355	Pa_1_14070	Putative protein similar to DNA mismatch repair protein pms1 of Schizosaccharomyces pombe		1.52	-1.18	-1.27	-1.07	-1.35		1					55874 , 54211 , HATPase_c , D_mis_repair	NCU09373	YLR035C
1356	1356	Pa_1_14060	Putative 6,7-dimethyl-8-ribityllumazine synthase		-1.81	-1.38	-1.2	-1.28	-1.13		1					52121 , DMRL_synthase	NCU09371	YOL143C
1357	1357	Pa_1_14050	Putative protein of unknown function		1.37	-1.05	-1.25	-1.15	-1.19		1						NCU09370	NA
1358	1358	Pa_1_14040	Putative transporter		1.57	1.42	1.23	1.17	1.2		1					Cation_efflux	NCU09368	NA
1359	1359	Pa_1_14030	Putative phosphatidylinositol 4-kinase		-1.14	-1.21	1.05	1	-1.11		1					56112 , PI3_PI4_kise , 48371 , PI3Ka	NCU09367	YLR305C
1360	1360	Pa_1_14020	Putative proteasome component C5		-1.15	1.76	1.36	1.19	1.16		1					56235 , Proteasome	NCU09366	YBL041W
1361	1361	Pa_1_14010	Putative protein of unknown function		1.12	1.04	-1.4	-1.34	-1.2		1					YTH , 54928	NCU09365	NA
1362	1362	Pa_1_14000	Putative 30 kDa heat shock protein	idi	-2.06	3.19	4.18	2.42	1.5	4.18	1					49764 , HSP20	NCU09364	NA
1363	1363	Pa_1_13990	Putative methyltransferase		-1.12	-1.42	-1.19	1.06	1.4		1					53335 , Methyltransf_11	NA	NA
1364	1364	Pa_1_13980	Putative U6 snRNA-associated Sm-like protein LSm6		-1.09	-1.03	1.3	1.13	1.08		1					LSM , 50182	NCU10352	YDR378C
1365	1365	Pa_1_13970	Putative protein of unknown function	idi	-1.11	3.73	3.42	2.99	2.62	3.73	1	A					NCU09363	NA
1366	1366	Pa_1_13960	Putative MutS protein homolog 5		-1.37	1.48	1.12	-1.06	-1.09		1					48334 , MutS_V , 52540 ,	NCU09384	YDL154W
1367	1367	Pa_1_13950	Putative protein of unknown function		-1.17	-1.09	-1.3	-1.6	-1.54		1						NCU09386	NA
1368	1368	Pa_1_13940	Putative protein of unknown function		1.03	1.21	1.45	1.87	1.8		1					47095 , HMG_box	NCU09387	NA
1369	1369	Pa_1_13930	Putative protein of unknown function		-1.01	-1.26	-1.63	-1.89	-1.83		1					PHD , 57903	NCU09388	NA
1370	1370	Pa_1_13920	Putative calcium-channel protein	idi	-1.16	2.49	2.05	1.92	1.74	2.49	1					Ion_trans , 81324	NCU02762	YGR217W
1371	1371	Pa_1_13915	Putative protein of unknown function	down	1.41	-1.96	-4.09	-4.21	-4.38	-4.38	1						NA	NA
1372	1372	Pa_1_13910	Putative G2/mitotic-specific cyclin-B	down	-1.05	-1.6	-1.69	-2.38	-2.42	-2.42	1					Cyclin_N , 47954 , Cyclin_C ,	NCU02758	YPR119W
1373	1373	Pa_1_13900	Putative mitochondrial LSU ribosomal protein L2 precursor	down	1.23	-1.48	-3.48	-5.6	-6.88	-6.88	1		signalp			Ribosomal_L2_C , 50104 , Ribosomal_L2 , 50249	NCU02757	YEL050C
1374	1374	Pa_1_13890	Putative lipid phosphate phosphatase 3		1.88	1.15	1.23	1.31	1.22		1					48317 , PAP2	NCU02755	NA
1375	1375	Pa_1_13880	Putative casein kinase II subunit beta-2		-1.07	1.06	1.33	1.08	-1.12		1					CK_II_beta , 57798	NCU02754	YOR039W
1376	1376	Pa_1_13870	Putative glutathione S-transferase	idi	-1.02	3.72	3.34	3.63	3.56	3.72	1					47616 , 52833 , GST_N , GST_C	NA	NA
1377	1377	Pa_1_13850	Putative protein of unknown function		-1.28	1.07	1.1	1.03	-1.05		1					DUF1339 , 50978	NCU11228	NA
1378	1378	Pa_1_13840	Putative protein of unknown function		-1.06	1.21	1.3	1.27	1.28		1					50978 , WD40	NCU02753	NA
1379	1379	Pa_1_13830	Putative protein of unknown function	idi	1.09	1.87	2.05	2.24	2.18	2.24	1				FT	57701 , Fungal_trans , Zn_clus ,	NA	NA
1380	1380	Pa_1_13820	Putative inorganic phosphate transporter	down	2.18	-1.86	-3.01	-3.78	-4.25	-4.25	1					103473 , Sugar_tr	NA	NA
1381	1381	Pa_1_13810	Putative protein of unknown function		1.06	-1.29	1.02	1.29	1.48		1				FT	46689	NCU02711	NA
1382	1382	Pa_1_13800	Putative protein of unknown function	down	1.34	-2.19	-1.81	-1.98	-2.17	-2.19	1						NA	NA
1383	1383	Pa_1_13790	Putative acetate kinase		-1.3	-1.05	1.05	1.1	1.13		1					Acetate_kise , 53067	NCU02712	NA
1384	1384	Pa_1_13780	Putative protein of unknown function		-1.21	-1.22	1.11	1.26	1.46		1				FT	57667 , zf-C2H2	NCU02713	YDR043C
1385	1385	Pa_1_13770	Putative Pre-mRNA-processing factor 31	idi	-1.01	1.41	1.98	2.02	2.28	2.28	1					89124 , Nop , NOSIC ,	NCU02716	YGR091W
1386	1386	Pa_1_13760	Putative pre-mRNA-splicing factor		1.1	1.64	1.13	1.02	1.07		1					48439 , HAT	NCU02717	YLR117C
1387	1387	Pa_1_13750	Putative aminomethyltransferase	down	-1.09	-1.41	-2.13	-2.17	-2.12	-2.17	1					GCV_T , 103025 , 101790 ,	NCU02727	YDR019C
1388	1388	Pa_1_13740	Putative ethanolamine kinase	down	1.02	-2.37	-8.05	-7.78	-7.39	-8.05	1					56112 , Choline_kise	NCU02726	NA
1389	1389	Pa_1_13730	Putative protein similar to rmd11 precursor of Emericella nidulans	idi	1.06	3.93	2.6	3.07	2.84	3.93	1					UPF0171	NCU02725	YHL023C
1390	1390	Pa_1_13720	Putative protein of unknown function	idi	-1.01	3.89	12.32	15.1	16.12	16.12	1	E			FT	HLH , 47459	NCU02724	NA
1391	1391	Pa_1_13710	Putative protein transport protein	idi	-1.01	2.85	5.99	7.23	7.91	7.91	1	E				SFT2	NCU02723	YBL102W
1392	1392	Pa_1_13700	Putative protein of unknown function	down	1.49	-2.3	-1.92	-1.71	-1.64	-2.3	1					La , 46785	NCU02720	YCL037C
1393	1393	Pa_1_13695	Putative protein of unknown function	idi	-1.46	-2.2	2.14	3.45	3.83	3.83	1	E			FT	47459	NCU02719	YOL108C
1394	1394	Pa_1_13690	Putative protein of unknown function	idi	1.63	3.32	3.05	2.71	2.09	3.32	1						NCU02718	NA
1395	1395	Pa_1_13680	Putative pre-mRNA-splicing factor ATP-dependent RNA helicase prp16		-1.19	-1.64	-1.99	-1.69	-1.49		1					52540 , DUF1605 , HA2 , Helicase_C , DEAD	NCU02728	YKR086W
1396	1396	Pa_1_13670	Putative protein of unknown function	down	2.02	-2.95	-7.29	-5.4	-3.98	-7.29	1		signalp			50978 , WD40	NCU02729	YLR196W
1397	1397	Pa_1_13660	Putative protein of unknown function		1.13	-1.14	-1.25	-1.1	1.08		1						NCU02730	NA
1398	1398	Pa_1_13650	Putative protein of unknown function	idi	-1.08	1.15	1.7	2.35	2.73	2.73	1						NCU02731	NA
1399	1399	Pa_1_13640	Putative protein of unknown function	idi	1.41	2.11	2.74	3.24	3.25	3.25	1						NCU02732	NA
1400	1400	Pa_1_13630	Putative protein of unknown function		-1.12	1.24	1.77	1.5	1.38		1					DUF846	NCU02733	YDR084C
1401	1401	Pa_1_13620	Putative citrate lyase subunit beta-like		-1.83	-1.81	-1.85	-1.32	1.04		1					51621 , HpcH_HpaI	NCU02734	NA
1402	1402	Pa_1_13615	Putative RNA-binding protein		1.06	2.26	1.53	2.41	2.97		1					54928 , RRM_1	NCU02736	NA
1403	1403	Pa_1_13610	Putative Cation transport regulator-like protein		1.04	-1.66	-1.89	-1.22	-1.01		1					ChaC	NCU02737	YER163C
1404	1404	Pa_1_13600	Putative programmed cell death protein 6	idi	2.25	5.66	5.24	6.01	6.06	6.06	1	B				47473 , efhand	NCU02738	YGR058W
1405	1405	Pa_1_13590	Putative protein of unknown function		-1.46	-1.06	-1.29	-1.17	-1.19		1						NCU11229	NA
1406	1406	Pa_1_13580	Putative protein of unknown function		1.05	1.37	1.51	1.63	1.64		1						NCU02740	NA
1407	1407	Pa_1_13570	Putative DNA repair protein RAD51		-1.3	1.13	1.41	1.1	1.05		1					52540 , 47794	NCU02741	YER095W
1408	1408	Pa_1_13560	Putative nuclear pore complex protein Nup160		-1.02	1.15	-1.16	-1.5	-1.56		1						NCU02742	NA
1409	1409	Pa_1_13550	Putative vacuolar protein sorting-associated protein 26		-1.37	-1	-1.34	-1.46	-1.38		1					Vps26	NCU02743	YJL053W
1410	1410	Pa_1_13540	Putative cytosolic 60S ribosomal protein Rpl9	down	1.14	-1.27	-2.03	-3.06	-4.01	-4.01	1					56053 , Ribosomal_L6	NCU02744	YNL067W
1411	1411	Pa_1_13530	Putative protein of unknown function	down	-1	-2.21	-2.42	-3.03	-3.18	-3.18	1		signalp				NCU02745	NA
1412	1412	Pa_1_13520	Putative ATP synthase subunit H		-1.19	1.3	1.16	1.01	-1.07		1					48371 , V-ATPase_H	NCU02746	YPR036W
1413	1413	Pa_1_13510	Putative acylphosphatase		-1.25	-1.99	-1.85	-1.65	-1.4		1					54975 , Acylphosphatase	NA	NA
1414	1414	Pa_1_13500	Putative protein of unknown function		1.3	-1.21	-1.29	-1.31	-1.31		1					DUF726	NCU02747	YFL034W
1415	1415	Pa_1_13490	Putative rRNA-processing protein	down	1.18	-1.57	-2.66	-2.17	-1.8	-2.66	1						NCU02748	YOR004W
1416	1416	Pa_1_13480	Putative protein of unknown function	down	-1.73	-1.71	-2.02	-2.46	-3.29	-3.29	1		signalp			81606	NCU02749	NA
1417	1417	Pa_1_13470	Putative protein of unknown function		1.67	1.11	1.52	1.76	1.68		1					PH , 50729	NCU02750	YNL278W
1418	1418	Pa_1_13460	Putative Serine/Threonine-protein kinase	idi	1.01	1.92	2.57	2.85	2.79	2.85	1					Pkise , 56112 , 49879 ,	NCU02751	YPL153C
1419	1419	Pa_1_13450	Putative protein of unknown function		-2.51	-2.49	-1.13	-1.33	-1.4		1						NA	NA
1420	1420	Pa_1_13440	Putative Glycosyltransferase Family 66		-1.35	-1.9	1.06	1.03	-1.06		1		signalp			STT3	NCU10497	YGL022W
1421	1421	Pa_1_13430	Putative cytosolic 60S ribosomal protein Rpl35		1.2	-1.01	-1.37	-1.64	-1.89		1					Ribosomal_L29 , 46561	NCU10498	YDL136W
1422	1422	Pa_1_13420	Putative cytosolic 60S ribosomal protein Rpl6	down	1.14	-1.13	-2.36	-3.5	-4.38	-4.38	1					Ribosomal_L6e	NCU02707	YLR448W
1423	1423	Pa_1_13410	Putative golgi SNAP receptor complex member 1		-1.15	-1.19	1.24	1.3	1.21		1					V-SRE	NCU02706	YHL031C
1424	1424	Pa_1_13400	Putative mitochondrial ATPase complex subunit ATP10		-1.05	-1.47	-1.55	-1.02	1.43		1					ATP-synt_10	NCU02705	YLR393W
1425	1425	Pa_1_13390	Putative lipoamide acyltransferase component of branched-chain alpha-keto acid dehydrogenase complex	idi	-2	-1.04	1.6	2.05	2.45	2.45	1					2-oxoacid_dh , 52777 , Biotin_lipoyl , 51230 , E3_binding , 47005 ,	NCU02704	NA
1426	1426	Pa_1_13380	Putative gluconokinase	down	-1.24	-4.22	-3.77	-3.15	-2.6	-4.22	1					52540 , SKI	NCU02702	YDR248C
1427	1427	Pa_1_13370	Putative dipeptidyl-peptidase		-1.25	1.09	-1.4	-1.45	-1.24		1		signalp			Peptidase_M49	NCU02701	YOL057W
1428	1428	Pa_1_13360	Putative zinc-responsive transcriptional regulator		-1.47	-1.71	-1.94	-1.92	-1.64		1				FT	57667 , zf-C2H2	NCU02699	NA
1429	1429	Pa_1_13355	Putative protein of unknown function		-1.37	1.49	1.83	1.78	1.72		1						NCU02697	NA
1430	1430	Pa_1_13350	Putative pre-mRNA-processing ATP-dependent RNA helicase		-1.01	1.06	-1.02	1.06	1.06		1					DEAD , 52540 , Helicase_C ,	NCU02696	YBR237W
1431	1431	Pa_1_13340	mtHMG1 mitochondrial protein encoded by the mthmg1 gene	down	1.01	-1.25	-1.78	-2.21	-2.37	-2.37	1					47095 , HMG_box	NCU02695	NA
1432	1432	Pa_1_13330	Putative protein of unknown function		-1.51	1.04	1.16	1.23	1.39		1						NCU02694	NA
1433	1433	Pa_1_13320	Putative Sterol-4-alpha-carboxylate 3-dehydrogenase	down	-1.07	-1.63	-2.04	-2.91	-3.35	-3.35	1					3Beta_HSD , 51735	NCU02693	YGL001C
1434	1434	Pa_1_13310	Putative rho-type GTPase-activating protein		1.14	-1.07	-1.03	-1.28	-1.52		1					RhoGAP , 48350 , LIM , 57716	NCU02689	YDL240W
1435	1435	Pa_1_13300	Putative protein of unknown function		1.06	1.31	1.42	1.53	1.52		1					53474	NCU02690	YNL115C
1436	1436	Pa_1_13290	Putative protein of unknown function	idi	-1.05	1.27	1.97	2.06	1.97	2.06	1						NCU02692	NA
1437	1437	Pa_1_13280	Putative ubiquitin-conjugating enzyme E2	idi	-1.63	2.64	2.19	2.28	2.33	2.64	1	A	signalp			54495 , UQ_con	NCU02688	NA
1438	1438	Pa_1_13260	Putative replication factor C subunit 2		-1.08	1.57	1.06	1.09	1.59		1					52540 , 48019 , AAA ,	NCU02687	YJR068W
1439	1439	Pa_1_13250	Putative protein of unknown function		-1.17	-1.54	-1.96	-1.57	-1.39		1						NCU02686	NA
1440	1440	Pa_1_13240	Putative pre-mRNA-splicing factor		1.01	-1.3	-1.15	-1.18	-1.21		1					Sec63 , DEAD , 52540 , Helicase_C	NCU02685	YER172C
1441	1441	Pa_1_13230	Putative protein of unknown function		1.02	1.19	1.3	1.43	1.31		1		signalp				NCU02682	NA
1442	1442	Pa_1_13220	Putative protein of unknown function		-1.23	-1.64	1.59	1.38	1.17		1		signalp				NCU02681	YBR171W
1443	1443	Pa_1_13210	Putative protein similar to NPL4 of Saccharomyces cerevisiae		-1.37	1.36	1.19	1.12	1.11		1					NPL4 , zf-NPL4	NCU02680	YBR170C
1444	1444	Pa_1_13200	Putative protein of unknown function		-1.42	-1.23	-1	1.03	-1.06		1						NCU04928	NA
1445	1445	Pa_1_13190	Putative lipase precursor		-1.18	-1.03	1.5	1.75	2.61		1		signalp	ext		53474 , COesterase	NCU04930	NA
1446	1446	Pa_1_13180	Putative protein of unknown function		-1.09	1.09	-1.02	-1.15	-1.21		1						NCU04931	NA
1447	1447	Pa_1_13170	Putative protein of unknown function	down	1.24	-1.94	-3.39	-2.7	-2.95	-3.39	1		signalp				NCU02674	NA
1448	1448	Pa_1_13160	Putative RNA 3'-terminal phosphate cyclase-like protein	down	1.52	-2.65	-9.98	-9.65	-6.74	-9.98	1					55205 , RTC_insert , RTC ,	NCU02675	YOL010W
1449	1449	Pa_1_13150	Putative protein of unknown function	down	-1.48	-1.85	-3.23	-3.24	-2.79	-3.24	1						NCU02676	NA
1450	1450	Pa_1_13140	Putative carbamoyl-phosphate synthase arginine-specific large chain	down	1.5	-1.52	-4.98	-6.39	-7.3	-7.3	1					CPSase_L_D2 , 56059 , CPSase_L_D3 , CPSase_L_chain , 48108 , 52440 , 52335	NCU02677	YJR109C
1451	1451	Pa_1_13130	Putative protein of unknown function		-1.53	-2.62	-3.26	-4.21	-3.12		1					G-patch	NCU02678	YLR271W
1452	1452	Pa_1_13120	Putative D-arabinono-1,4-lactone oxidase	idi	-1.31	2.1	1.66	1.7	1.73	2.1	1		signalp	ext		56176 , FAD_binding_4	NA	NA
1453	1453	Pa_1_13110	Putative protein of unknown function		1.15	1.28	1.02	1.1	1.09		1		signalp			HET	NA	NA
1454	1454	Pa_1_13100	Putative protein of unknown function	down	-1.08	-2.13	-2.85	-3.06	-3.18	-3.18	1						NCU11232	NA
1455	1455	Pa_1_13090	Putative L-lysine 2,3-aminomutase		1.04	1.22	1.23	1.4	1.4		1		signalp			102114 , Radical_SAM	NCU02663	NA
1456	1456	Pa_1_13080	Putative transporter	down	-1.66	-1.47	-2.06	-1.28	-1	-2.06	1					103473 , MFS_1	NA	NA
1457	1457	Pa_1_13070	Putative cutinase G-box binding protein		1.22	-1.42	-1.5	-1.32	-1.41		1				FT	zf-C2H2 , 57667	NCU02671	YER130C
1458	1458	Pa_1_13050	Putative ribonuclease	down	-1.43	-4.08	-3.59	-3.4	-2.82	-4.08	1					55298 , Ribonuc_L-PSP	NA	NA
1459	1459	Pa_1_13040	Putative protein of unknown function	idi	3.41	5.98	4.17	3.5	3.08	5.98	1	C				52540 , AAA	NA	NA
1460	1460	Pa_1_13030	Putative mitochondrial protein atp12 precursor	down	1.13	-1.43	-2.3	-1.93	-1.91	-2.3	1					ATP12	NCU00676	YJL180C
1461	1461	Pa_1_13020	Putative protein similar to Protein EFR3 of Chaetomium globosum		1.03	-1.11	1.26	1.23	1.13		1						NCU00675	YMR212C
1462	1462	Pa_1_13010	Putative protein of unknown function	idi	1.15	2.29	4.91	6.14	6.48	6.48	1	E	signalp			56176 , FAD_binding_4	NA	NA
1463	1463	Pa_1_13000	Putative protein of unknown function		-1.02	1.36	1.5	1.54	1.54		1						NCU00674	NA
1464	1464	Pa_1_12990	pspA/IDI-6 subtilisin-like proteinase	idi	-1.25	2.42	1.7	1.55	1.48	2.42	1	A	signalp			Peptidase_S8 , 52743 , Subtilisin_N , 54897	NA	YEL060C
1465	1465	Pa_1_12980	Putative protein of unknown function		-1.32	1.44	1.63	1.61	1.7		1					Beach , 81837 , 50729 , 50978 , WD40	NCU00671	NA
1466	1466	Pa_1_12970	Putative NADH-ubiquinone oxidoreductase 9,5 kDa subunit	down	-1.05	-1.45	-1.79	-2.02	-2.01	-2.02	1						NCU00670	NA
1467	1467	Pa_1_12960	Putative Dolichyl-diphosphooligosaccharide--protein glycosyltransferase 48 kDa subunit precursor		-1.27	-1.58	1.09	-1.04	-1.28		1		signalp			DDOST_48kD	NCU00669	YEL002C
1468	1468	Pa_1_12950	Putative pre-mRNA-splicing factor ISY1		-1.08	-1.12	1.01	1.05	-1.08		1					Isy1	NCU00664	YJR050W
1469	1469	Pa_1_12940	Putative protein of unknown function		-1.26	-1.31	1.21	1.27	1.27		1					56300 , Metallophos	NCU00665	YHR202W
1470	1470	Pa_1_12930	Putative choline kinase		-1.03	-1.44	-1.84	-1.64	-1.56		1					56112 , Choline_kise , Choline_kin_N ,	NCU03176	YLR133W
1471	1471	Pa_1_12920	Putative mitochondrial protein SCO1 precursor		1.2	-1.21	-1.35	-1.05	-1.21		1					SCO1-SenC , 52833	NCU03177	YBR037C
1472	1472	Pa_1_12910	Putative protein of unknown function		1.01	-1.38	-1.07	1.03	1.09		1					PHD , 57903	NCU03178	YPL138C
1473	1473	Pa_1_12900	Putative protein of unknown function		-1.01	1.16	1.21	1.26	1.17		1						NCU03172	NA
1474	1474	Pa_1_12890	Putative protein of unknown function	down	-1.29	-2.75	-2.91	-2.55	-2.42	-2.91	1						NA	NA
1475	1475	Pa_1_12870	Putative protein of unknown function		1.05	-1.09	-1.13	-1.22	-1.52		1						NCU03174	NA
1476	1476	Pa_1_12860	Putative protein of unknown function	down	-1.36	-2.32	-2.82	-2.82	-2.14	-2.82	1		signalp			56784	NCU03173	NA
1477	1477	Pa_1_12850	Putative oligopeptide transporter		-1.6	-1.82	-1.96	-1.99	-1.68		1					OPT	NCU03171	YJL212C
1478	1478	Pa_1_12840	Putative molybdenum cofactor synthesis protein 2 large subunit	down	-1.45	-3.42	-3.31	-2.79	-2.13	-3.42	1					54690 , MoaE	NCU03170	NA
1479	1479	Pa_1_14310	Putative RNA-binding protein		-1.12	-1.05	1.03	1.04	1		1					G-patch , 54928	NCU03169	NA
1480	1480	Pa_1_14320	Putative ATP-dependent helicase	idi	1.65	5.13	3.76	3.51	3.55	5.13	1					SNF2_N , Helicase_C , 52540 , zf-C3HC4 , 57850	NCU00631	YOR191W
1481	1481	Pa_1_14330	Putative ectonucleotide pyrophosphatase/phosphodiesterase		1.11	1.4	1.21	1.33	1.37		1					Phosphodiest , 53649	NCU00632	YCR026C
1482	1482	Pa_1_14340	Putative protein of unknown function		-1.08	1.07	1.29	1.21	1.31		1					55729	NCU00633	YGR111W
1483	1483	Pa_1_14350	Putative cytosolic 60S ribosomal protein Rpl14	down	1.23	-1.18	-2.08	-2.77	-3.47	-3.47	1					Ribosomal_L14e	NCU00634	YHL001W
1484	1484	Pa_1_14360	Putative nascent polypeptide-associated complex subunit alpha	down	1.03	-1.54	-3.51	-4.87	-5.01	-5.01	1					C , UBA	NCU00635	YHR193C
1485	1485	Pa_1_14370	Putative mitochondrial ATP synthase D chain	down	1.03	1.18	-1.66	-2.1	-2.28	-2.28	1					Mt_ATP-synt_D	NCU00636	YKL016C
1486	1486	Pa_1_14380	Putative cytochrome c oxidase-assembly factor cox-16		1.11	1.02	1.13	1.18	1.15		1						NCU00641	YJL003W
1487	1487	Pa_1_14390	Putative protein of unknown function	idi	1.3	1.02	1.74	2.67	3.41	3.41	1						NCU00638	NA
1488	1488	Pa_1_14400	Putative Glycoside Hydrolase Family 35		-1.33	-1.26	1.82	1.78	1.4		1		signalp	ext		Glyco_hydro_35 , 51445	NCU00642	NA
1489	1489	Pa_1_14410	Putative Xaa-Pro dipeptide hydrolase		-2.82	-12.61	-9.18	-9.04	-7.96		1					Amidohydro_1 , 51556 , 51338 ,	NCU09670	YJL213W
1490	1490	Pa_1_14420	Putative protein of unknown function		-1.24	-1.23	-1.39	-1.32	-1.27		1						NCU02596	NA
1491	1491	Pa_1_14430	Putative protein of unknown function		1.05	1.7	1.48	1.08	-1.05		1					DUF1687	NCU02595	NA
1492	1492	Pa_1_14440	Putative protein of unknown function	idi	1.86	2.24	2.22	2.33	2.19	2.33	1						NCU02594	NA
1493	1493	Pa_1_14450	Putative chitin synthase regulatory factor		1.4	1.37	-1.07	-1.25	-1.27		1					81901 , Sel1	NCU02592	NA
1494	1494	Pa_1_14460	Putative protein of unknown function	down	1.27	-1.03	-1.58	-2.04	-2.17	-2.17	1		signalp			CBP4	NCU03147	YGR174C
1495	1495	Pa_1_14470	Putative nascent polypeptide-associated complex subunit beta	down	1.11	-1.29	-2.01	-2.74	-2.9	-2.9	1					C	NCU03148	YPL037C
1496	1496	Pa_1_14480	Putative tRNA-specific adenosine deaminase		-1.07	-1.54	-1.6	-1.44	-1.4		1					A_deamin	NCU03149	YGL243W
1497	1497	Pa_1_14490	Putative cytosolic 60S ribosomal protein Rpl24	down	1.16	-1.01	-1.77	-2.38	-2.87	-2.87	1					Ribosomal_L24e , 57716	NCU03150	YGR148C
1498	1498	Pa_1_14500	Putative peroxisomal prx5-like peroxiredoxin	down	-1.12	-2.27	-5.49	-7.99	-8.06	-8.06	1					52833 , AhpC-TSA	NCU03151	YLR109W
1499	1499	Pa_1_14510	Putative protein of unknown function	idi	2.36	-2.86	-3.93	-3.87	-3.7	2.36	1					48097	NCU03153	NA
1500	1500	Pa_1_14520	Putative pantothenate kinase		1.29	-1.04	-1.09	1.11	1.14		1					Fumble	NCU03154	YDR531W
1501	1501	Pa_1_14530	Putative protein similar to C24B11,09 of Schizosaccharomyces pombe		1.06	-1.25	-1.42	-1.64	-1.78		1					UPF0041	NCU03155	YGR243W
1502	1502	Pa_1_14540	Putative NADH-ubiquinone oxidoreductase		1.02	-1.17	-1.53	-1.57	-1.47		1					L51_S25_CI-B8	NCU03156	NA
1503	1503	Pa_1_14550	Putative protein of unknown function		-1.29	-1.58	-1.83	-1.59	-1.37		1		signalp			53474	NCU03158	NA
1504	1504	Pa_1_14560	Putative exosome complex exonuclease RRP43		-1.21	-1.38	-1.29	-1.5	-1.64		1					54211 , Rse_PH	NCU03159	YCR035C
1505	1505	Pa_1_14570	Putative Rab proteins geranylgeranyltransferase component A		1.05	1.03	-1.15	-1.12	-1.03		1					51905 , GDI , 54373 ,	NCU03191	YOR370C
1506	1506	Pa_1_14580	Putative protein similar to Rec8 of Sordaria macrospora	idi	1.85	4.31	4.16	4.15	4	4.31	1	B				Rad21_Rec8_N , Rad21_Rec8	NCU03190	YPR007C
1507	1507	Pa_1_14590	Putative protein of unknown function		-1.15	-1.09	-1.35	1.01	1.66		1		signalp				NCU00630	NA
1508	1508	Pa_1_14595	Putative protein of unknown function		1.08	1.26	1.11	1.04	-1.1		1						NA	NA
1509	1509	Pa_1_14600	Putative protein of unknown function		-1.01	-1.09	-1.87	-1.73	-1.15		1						NCU00563	NA
1510	1510	Pa_1_14610	Putative mitochondrial SSU ribosomal protein MRP2 precursor	down	1.1	-1.65	-2.63	-3.02	-3.28	-3.28	1					57716 , Ribosomal_S14	NCU00564	YPR166C
1511	1511	Pa_1_14620	Putative mitochondrial lipoic acid synthetase precursor	idi	1.23	1.73	2.07	2.44	2.34	2.44	1		signalp			102114 , Radical_SAM	NCU00565	YOR196C
1512	1512	Pa_1_14625	Putative synaptobrevin		1.23	1.25	1.62	1.67	1.61		1					Syptobrevin	NCU00566	YOR327C
1513	1513	Pa_1_14630	Putative mitochondrial protein arg-6 precursor [Contains: N-acetyl-gamma-glutamyl-phosphate reductase]	down	1.23	-1.33	-3.17	-3.8	-3.97	-3.97	1					DUF619 , 53633 , AA_kise , 55347 , Semialdhyde_dh , 51735 , Semialdhyde_dhC	NCU00567	YER069W
1514	1514	Pa_1_14640	Putative nicotinate-nucleotide pyrophosphorylase		-1.17	-1.54	-1.32	-1.92	-1.66		1					QRPTase_C , 51690 , QRPTase_N , 54675	NCU02998	YFR047C
1515	1515	Pa_1_14650	Putative protein of unknown function		1.11	1.39	1.61	1.91	1.97		1						NA	NA
1516	1516	Pa_1_14660	Putative RNA-3'-phosphate cyclase 1	idi	2.31	3.26	2.46	2.2	2.56	3.26	1					55205 , RTC	NCU00604	NA
1517	1517	Pa_1_14670	Putative protein of unknown function	down	1.5	-1.53	-3.54	-3.42	-2.88	-3.54	1		signalp			69572 , ThiF	NCU00605	YKL027W
1518	1518	Pa_1_14680	Putative dehydrogenase/reductase	down	-2.33	-6.09	-7.96	-12.92	-13.78	-13.78	1		signalp			51735 , adh_short	NCU00606	NA
1519	1519	Pa_1_14690	Putative protein of unknown function		1.09	1.15	1.28	1.52	1.45		1		signalp	ext			NCU00607	NA
1520	1520	Pa_1_14700	Putative short-chain-fatty-acid--CoA ligase		-4.51	-3.87	-3.16	-3.93	-3.46		1					56801 , AMP-binding	NCU00608	NA
1521	1521	Pa_1_14705	Putative protein of unknown function	down	-1.86	-2.05	-1.36	1.02	1.19	-2.05	1					110857	NA	NA
1522	1522	Pa_1_14710	Putative Glycosyltransferase Family 32		-1.06	-1.07	1.29	1.67	1.91		1		signalp	ext		Gly_transf_sug	NCU00609	YJR075W
1523	1523	Pa_1_14720	Putative protein of unknown function	down	-1.01	-1.55	-2.15	-2.15	-2.95	-2.95	1						NA	NA
1524	1524	Pa_1_14730	Putative protein of unknown function	idi	-1.2	9.95	9.23	9.26	9.43	9.95	1	A					NCU00611	NA
1525	1525	Pa_1_14740	Putative protein of unknown function		-1.03	1.12	1.07	1.13	1.13		1		signalp			DUF1620 , 50998	NCU00614	YCL045C
1526	1526	Pa_1_14750	Putative protein of unknown function		-1.26	-1.8	-1.19	-1.42	-1.48		1					52058	NCU11065	NA
1527	1527	Pa_1_14755	Putative protein of unknown function		-1.24	1.65	1.45	1.34	1.3		1						NA	NA
1528	1528	Pa_1_14760	Putative cytoplasmic aspartyl-tRNA synthetase	down	-1.33	-2.15	-1.68	-2.03	-1.91	-2.15	1					55681 , tR-synt_2 , 50249 , tR_anti	NA	NA
1529	1529	Pa_1_14770	Putative protein of unknown function	idi	1.13	1.86	2.16	2.47	2.68	2.68	1						NCU00620	NA
1530	1530	Pa_1_14780	Putative protein of unknown function		-1.48	-1.55	-1.31	-1.54	-1.62		1						NCU00619	NA
1531	1531	Pa_1_14790	Putative cytosolic 40S ribosomal protein Rps27		1.19	1.05	-1.27	-1.43	-1.47		1					Ribosomal_S27e , 57829	NCU00618	YHR021C
1532	1532	Pa_1_14800	Putative protein of unknown function		-1.26	1.73	1.35	1.24	1.16		1					52833	NCU00617	YOR281C
1533	1533	Pa_1_14810	Putative regulatory-associated protein of mTOR		-1.29	-1.2	1.04	-1.08	-1.03		1					50978 , 48371	NCU00621	YHR186C
1534	1534	Pa_1_14820	Putative protein of unknown function		1.16	-1.17	-1.13	-1.07	-1.05		1						NA	NA
1535	1535	Pa_1_14830	Putative Tip elongation aberrant protein 1		1.13	1.2	1.15	1.19	1.07		1					50965 , Kelch_1	NCU00622	YHR158C
1536	1536	Pa_1_14840	Putative protein of unknown function	down	-1.21	-1.35	-2.03	-2.44	-2.4	-2.44	1		signalp				NCU00623	NA
1537	1537	Pa_1_14850	Putative transport protein		1.02	1.03	1.46	1.29	1.18		1					Hrf1	NCU00624	YNL263C
1538	1538	Pa_1_14860	Putative Signal recognition particle receptor subunit alpha homolog		-1.26	-1.2	-1.12	-1.17	-1.23		1		signalp			SRP54 , 52540 , SRP-alpha_N , 47364	NCU11187	YDR292C
1539	1539	Pa_1_14870	Putative protein kinase		-1.52	-1.29	1.03	1.01	1.06		1					56112 , PI3_PI4_kise , FATC , 48371 , UME	NCU11188	YBR136W
1540	1540	Pa_1_14880	Putative protein of unknown function		-1.02	-1.05	-1.51	-1.59	-1.78		1					57716	NA	NA
1541	1541	Pa_1_14890	Putative protein of unknown function	idi	1.1	2.49	2.77	2.62	2.3	2.77	1						NCU00627	NA
1542	1542	Pa_1_14900	Putative mediator of RNA polymerase II transcription subunit 17	down	-1.18	-2.08	-2.02	-1.85	-2.02	-2.08	1						NCU00628	YER022W
1543	1543	Pa_1_14910	Putative 6-phosphofructokinase		1.11	-1.55	-1.96	-1.8	-1.65		1					PFK , 53784	NCU00629	YMR205C
1544	1544	Pa_1_14920	Putative protein of unknown function	down	-1.31	-1.85	-2.26	-2.32	-2.35	-2.35	1						NCU00562	NA
1545	1545	Pa_1_14930	Putative protein of unknown function		-1.27	-1.02	1.19	-1.03	-1.13		1		signalp				NCU00561	NA
1546	1546	Pa_1_14940	Putative Pre-rRNA-processing protein	down	1.26	-1.71	-3.34	-2.73	-2.24	-3.34	1					50978 , WD40	NCU00560	YNL182C
1547	1547	Pa_1_14950	Putative protein of unknown function		-1.25	1.26	1.17	1.3	1.48		1						NCU00559	NA
1548	1548	Pa_1_14960	Putative protein of unknown function		-1.25	-2.61	-3.16	-2.53	-1.95		1						NCU00558	NA
1549	1549	Pa_1_14970	Putative cell wall integrity protein		1.33	1.05	-1.08	1.07	1.11		1					54928 , RRM_1	NCU00556	YNL197C
1550	1550	Pa_1_14980	Putative dehydrogenase		-1.27	-2.83	-1.29	-1.32	-1.62		1					51735 , adh_short	NA	NA
1551	1551	Pa_1_14990	Putative aspartate-semialdehyde dehydrogenase	down	1.21	-1.01	-2.45	-2.86	-2.87	-2.87	1					Semialdhyde_dhC , Semialdhyde_dh , 55347 , 51735	NCU00554	YDR158W
1552	1552	Pa_1_15000	Putative Rho-GTPase-activating protein		-1.08	-1.1	-1.13	-1.16	-1.14		1					RhoGAP , 48350 , FCH ,	NCU00553	YBR260C
1553	1553	Pa_1_15010	Putative phytoene dehydrogenase		1.61	-1.02	1.06	1.18	1.23		1					51905 , Amino_oxidase	NCU00552	NA
1554	1554	Pa_1_15020	Putative Acyl-coenzyme A thioesterase		-1.38	-1.33	-1.38	-1.36	-1.3		1					54637 , Acyl_CoA_thio	NCU00580	YJR019C
1555	1555	Pa_1_15030	Putative protein similar to o-binding protein homolog C2F12,05c of Schizosaccharomyces pombe		-1.88	-1.76	1.12	1.29	1.24		1					Oxysterol_BP , 48403 , PH , 50729 , Ank	NCU00579	YDL019C
1556	1556	Pa_1_15040	Putative protein of unknown function		-1.23	-1.26	-1.57	-1.55	-1.52		1						NA	NA
1557	1557	Pa_1_15050	Putative protein of unknown function		1.18	-1.01	-1.12	-1.16	-1.02		1						NCU00550	NA
1558	1558	Pa_1_15060	Putative myosin type-2 heavy chain 2	down	-1.52	-2.98	-2.46	-4.38	-3.64	-4.38	1					Myosin_head , 52540 , Myosin_N ,	NCU00551	YHR023W
1559	1559	Pa_1_15070	Putative protein of unknown function	idi	1.11	1.54	1.81	2	2	2	1		signalp				NA	NA
1560	1560	Pa_1_15080	Putative peptidyl-prolyl cis-trans isomerase-like 1	down	-1.09	-2.42	-3.59	-4.5	-3.74	-4.5	1					Pro_isomerase , 50891	NCU00578	NA
1561	1561	Pa_1_15090	Putative protein of unknown function		-1.04	1.26	1.27	1.26	1.24		1						NCU00577	NA
1562	1562	Pa_1_15100	Putative protein of unknown function		1.34	1.07	1.41	1.38	1.36		1					55729 , Acetyltransf_1	NCU00576	YOR253W
1563	1563	Pa_1_15110	Putative glucokinase	down	1.02	-2.52	-3.22	-4.68	-5.42	-5.42	1					Hexokise_1 , Hexokise_2 , 53067 ,	NCU00575	YCL040W
1564	1564	Pa_1_15120	Putative protein of unknown function		-1.04	1.06	-1.19	-1.88	-2.05		1						NCU07138	NA
1565	1565	Pa_1_15130	Putative heat shock 70 kDa protein	idi	1.77	2.35	1.94	2.48	2.39	2.48	1					53067	NCU00573	NA
1566	1566	Pa_1_15140	Putative protein of unknown function		-1.16	1.05	1.42	1.73	1.64		1					49870 , Thaumatin	NCU00572	NA
1567	1567	Pa_1_15150	Putative protein of unknown function		-1.2	1.92	1.39	1.67	1.63		1					48403 , Ank	NCU00571	YGL242C
1568	1568	Pa_1_15160	Putative DNA-directed RNA polymerase III subunit	down	1.32	-1.61	-2.31	-2.31	-2.03	-2.31	1					57783 , TFIIS_C , R_POL_M_15KD ,	NCU00570	YDR045C
1569	1569	Pa_1_15170	Putative mediator of RNA polymerase II transcription subunit 31	idi	-1.02	2.34	2.47	2.67	2.59	2.67	1					SOH1	NCU00569	YGL127C
1570	1570	Pa_1_15180	Putative protein of unknown function	idi	-1.33	2.13	2.31	2.1	2.01	2.31	1					Peptidase_A22B	NCU00568	YKL100C
1571	1571	Pa_1_15190	Putative phosphopantetheinyl transferase		-1.14	-1.01	-1.58	-1.55	-1.45		1					56214	NCU00581	YGL154C
1572	1572	Pa_1_15200	Putative protein of unknown function		1.12	1.61	1.72	1.42	1.32		1						NA	NA
1573	1573	Pa_1_15210	Putative Carbohydrate Esterase Family 3	down	1.09	-1.82	-3.64	-12.21	-17.62	-17.62	1		signalp	ext		52266 , 57180 , CBM_1 , Lipase_GDSL	NA	NA
1574	1574	Pa_1_15220	Putative protein of unknown function		-1.42	-1.69	-1.27	-1.22	-1.04		1		signalp				NA	NA
1575	1575	Pa_1_15230	Putative protein of unknown function		-1.16	1.01	1.18	1.09	1.16		1					NPP1	NA	NA
1576	1576	Pa_1_15235	Putative protein of unknown function		-1.1	-1.45	-1.28	-1.75	-1.63		1					56112	NA	NA
1577	1577	Pa_1_15240	Putative phytoene synthase	idi	2.4	-1.3	1	-1.09	-1.06	2.4	1					SQS_PSY , 48576	NCU00585	NA
1578	1578	Pa_1_15250	Putative protein of unknown function		1.2	-1.44	-1.1	-1.38	-1.43		1					54637 , 4HBT	NCU00584	NA
1579	1579	Pa_1_15260	Putative mitochondrial cryptochrome DASH precursor	down	1.43	-1.54	-2.63	-2.95	-3.38	-3.38	1					48173 , FAD_binding_7 , 52425 , D_photolyase	NCU00582	NA
1580	1580	Pa_1_15270	Putative Carbohydrate Esterase Family 5	down	-2.18	-2.13	-1.72	-1.94	-2.16	-2.16	1		signalp	ext		Cutise , 53474	NA	NA
1581	1581	Pa_1_15280	Putative protein of unknown function		1.2	1.21	1.95	1.28	1.05		1						NA	NA
1582	1582	Pa_1_15290	Putative protein of unknown function	idi	1.24	1.76	3.39	2.36	2.02	3.39	1					48403 , Ank	NA	NA
1583	1583	Pa_1_15300	Putative ADP-sugar pyrophosphatase	idi	1.26	3.08	9.77	6.69	4.8	9.77	1					55811 , NUDIX	NA	NA
1584	1584	Pa_1_15310	Putative protein of unknown function	idi	1.03	2.95	3.89	3.25	2.75	3.89	1						NA	NA
1585	1585	Pa_1_15320	PaMKK3 MAPK kinase encoded by the PaMpk3 gene		-1.23	-1.09	-1.29	-1.54	-1.67		1					56112 , Pkise	NCU00587	YJL128C
1586	1586	Pa_1_15330	Putative protein of unknown function	idi	2.1	2.77	2.12	1.6	1.31	2.77	1					Auxin_eff	NCU00589	YBR287W
1587	1587	Pa_1_15340	Putative pyridoxamine 5'-phosphate oxidase	down	-2.15	-1.29	1.12	1.36	1.51	-2.15	1					50475 , Pyridox_oxidase	NCU00590	YPR172W
1588	1588	Pa_1_15350	Putative mitochondrial methylcrotonoyl-CoA carboxylase alpha chain	idi	-2.31	1.18	1.77	2.86	3.61	3.61	1					CPSase_L_D2 , 56059 , Biotin_carb_C , 51246 , 52440 , CPSase_L_chain , Biotin_lipoyl , 51230 ,	NCU00591	NA
1589	1589	Pa_1_15360	Putative protein of unknown function	down	-2.13	-2.61	-2.79	-2.46	-2.26	-2.79	1		signalp				NCU00586	YDL222C
1590	1590	Pa_1_15370	Putative uroporphyrinogen-III C-methyltransferase	down	-1.62	-2.68	-3.8	-3.82	-4.03	-4.03	1					TP_methylase , 53790 , 75615 , 51735	NCU00602	YKR069W
1591	1591	Pa_1_15380	Putative GTP-binding protein RHO3 precursor		-1.1	-1.03	1.01	-1.32	-1.51		1					Ras , 52540	NCU00600	YIL118W
1592	1592	Pa_1_15390	Putative Pre-mRNA-splicing factor cwc-25		-1.12	-1.34	-1.46	-1.55	-1.62		1						NCU00592	YNL245C
1593	1593	Pa_1_15400	Putative COP9 signalosome complex subunit 2		-1.54	1.46	1.1	-1.32	-1.45		1					PCI , 46785	NCU00593	NA
1594	1594	Pa_1_15410	Putative ubiquitin thioesterase	down	-1.27	-1.98	-3.05	-2.76	-2.72	-3.05	1					54001	NCU00595	NA
1595	1595	Pa_1_15420	Putative lipoate-protein ligase	idi	1.22	1.47	2.72	2.93	2.61	2.93	1		signalp	ext		BPL_LipA_LipB	NCU00596	YLR239C
1596	1596	Pa_1_15430	Putative protein of unknown function		1.1	-1.17	-1.16	-1.08	-1.06		1					53335	NCU00599	YKL155C
1597	1597	Pa_1_15440	Putative protein of unknown function	idi	-1.51	-1.06	2.49	2.48	2.41	2.49	1					Thioredoxin , 52833	NCU00598	NA
1598	1598	Pa_1_15450	Putative protein of unknown function	down	1.71	-2.38	-3.61	-2.28	-2.14	-3.61	1					DUF171 , 75217	NCU00597	YMR310C
1599	1599	Pa_1_15460	Putative protein of unknown function		-1.04	-1.09	-1.14	1	1.01		1						NA	NA
1600	1600	Pa_1_15470	Putative laccase precursor		-1	1.14	1.27	1.4	1.3		1					Cu-oxidase_3 , 49503 , Cu-oxidase , Cu-oxidase_2	NCU00526	NA
1601	1601	Pa_1_15480	Putative protein of unknown function		-1.37	-1.14	1.02	1.08	1.14		1						NCU00527	YPL098C
1602	1602	Pa_1_15490	Putative vacuolar protein sorting-associated protein 64		1.01	1.04	1.06	1.19	1.11		1					49879 , FHA	NCU00528	NA
1603	1603	Pa_1_15495	Putative protein of unknown function		1.01	1.35	1.48	1.34	1.35		1						NA	NA
1604	1604	Pa_1_15500	Putative protein of unknown function	idi	1.22	1.34	11.9	14.42	11.59	14.42	1	E	signalp	ext			NA	NA
1605	1605	Pa_1_15510	Putative Ferric reductase transmembrane component	idi	1.19	1.61	1.98	2.42	2.59	2.59	1		signalp			Ferric_reduct , 52343 , FAD_binding_8 ,	NCU00876	NA
1606	1606	Pa_1_15520	Putative protein of unknown function		1.07	1.34	1.51	1.68	1.73		1						NA	NA
1607	1607	Pa_1_15525	Putative protein of unknown function	idi	1.12	15.78	3.13	2.22	1.84	15.78	1	G	signalp	ext			NA	NA
1608	1608	Pa_1_15530	Putative protein of unknown function	idi	2.08	7.24	23.83	21.57	20.21	23.83	1	E					NCU00878	NA
1609	1609	Pa_1_15540	Putative protein of unknown function		1.1	1.35	-1.1	-1.64	-1.75		1		signalp	ext			NCU07581	NA
1610	1610	Pa_1_15550	Putative protein of unknown function	down	-1.12	-1.51	-2.43	-3.06	-3.34	-3.34	1						NA	NA
1611	1611	Pa_1_15560	Putative glutathione transferase omega-1		-2.31	-3.33	-3.68	-4.16	-3.79		1					47616 , 52833 , GST_N ,	NCU00549	NA
1612	1612	Pa_1_15580	Putative NAD-dependent deacetylase sirtuin-2		-1.18	1.52	1.9	1.78	1.58		1					52467 , SIR2	NCU00523	YPL015C
1613	1613	Pa_1_15590	Putative protein of unknown function	idi	6.44	8.95	7.77	9.53	11.36	11.36	1	B	signalp				NA	NA
1614	1614	Pa_1_15600	Putative protein of unknown function	idi	7.29	14.1	11.47	11.62	12.25	14.1	1	B					NA	NA
1615	1615	Pa_1_15610	Putative protein of unknown function	isp	-1.04	3.04	9.06	9.63	8.17		1		signalp			52540	NA	NA
1616	1616	Pa_1_15620	Putative protein of unknown function		1.17	1.43	1.26	1.48	1.47		1		signalp			103473 , MFS_1	NA	NA
1617	1617	Pa_1_15630	Putative protein of unknown function	idi	1.68	2.01	2.01	2.55	2.33	2.55	1						NA	NA
1618	1618	Pa_1_15640	Putative hydrolase	down	-1.28	-1.54	-2.25	-2.16	-1.98	-2.16	1					55811 , NUDIX	NCU11186	NA
1619	1619	Pa_1_15650	Putative ADP-ribose pyrophosphatase		-1.04	-3.18	-2.68	-2.45	-2.65		1					55811 , NUDIX	NCU08568	YBR111C
1620	1620	Pa_1_15660	Putative protein of unknown function		-1.23	-1.62	-1.22	-1.05	-1.11		1					103473 , MFS_1	NCU00547	NA
1621	1621	Pa_1_15670	Putative protein of unknown function	down	1.1	-1.7	-2.21	-2.45	-2.55	-2.55	1						NCU00545	NA
1622	1622	Pa_1_15690	Putative homoserine O-acetyltransferase	down	-1.18	-1.79	-3.65	-2.46	-2.23	-3.65	1					53474 , Abhydrolase_1	NCU00536	NA
1623	1623	Pa_1_15700	Putative protein of unknown function	idi	-1.74	1.35	1.8	2.08	1.94	2.08	1						NCU00537	NA
1624	1624	Pa_1_15710	Putative RNA polymerase		1.42	1.35	1.36	1.17	-1.03		1					81301 , 81631 , PAP_assoc , NTP_transf_2	NCU00538	NA
1625	1625	Pa_1_15720	Putative protein of unknown function		-1.08	-1.52	1.02	1.08	-1.06		1					52833	NA	NA
1626	1626	Pa_1_15730	Putative protein of unknown function		1.37	1.44	1.19	-1.1	-1.27		1						NA	NA
1627	1627	Pa_1_15740	Putative protein of unknown function		1.46	1.82	1.51	1.24	1.2		1						NCU00541	NA
1628	1628	Pa_1_15750	Putative alanyl-tRNA synthetase	idi	-1.22	2.14	3.7	1.93	1.24	3.7	1					55186 , tR_SAD	NCU00535	NA
1629	1629	Pa_1_15760	Putative protein of unknown function		-1.46	-1.24	-1.41	-1.59	-1.4		1					53335	NCU05764	NA
1630	1630	Pa_1_15770	Putative protein of unknown function	down	-1.93	-2.95	-2.74	-3.49	-3.62	-3.62	1					110857	NA	NA
1631	1631	Pa_1_15780	Putative solute carrier	down	1.36	-2.8	-3.21	-2.91	-2.55	-3.21	1					DUF914 , 103481	NCU00542	NA
1632	1632	Pa_1_15785	Putative protein of unknown function		-1.48	-1.62	-1.12	1.09	1.36		1					51735	NCU02335	NA
1633	1633	Pa_1_15790	Putative protein of unknown function	idi	1.48	1.56	3.48	4.77	5.35	5.35	1	E					NCU03003	NA
1634	1634	Pa_1_15800	Putative mitochondrial pyruvate dehydrogenase E1 component subunit beta precursor	down	1.33	-1.66	-3.5	-3.14	-2.66	-3.5	1		signalp			Transket_pyr , 52518 , Transketolase_C , 52922	NCU03004	YBR221C
1635	1635	Pa_1_15810	Putative sterol 24-C-methyltransferase	down	1.09	-8.85	-17.88	-22.72	-24.67	-24.67	1					53335 , Methyltransf_11	NCU03006	YML008C
1636	1636	Pa_1_15820	Putative pre-mRNA-splicing factor slt-11		1.04	-1.19	1.01	1.19	1.13		1					54928 , RRM_1	NCU03007	YBR065C
1637	1637	Pa_1_15830	Putative protein of unknown function		-1.01	-1.1	-1.21	-1.06	1.02		1						NCU03008	YDR493W
1638	1638	Pa_1_15840	Putative Zuotin	down	1.46	-1.64	-3.91	-3.5	-3.14	-3.91	1		signalp			DJ , 46565	NCU03009	YGR285C
1639	1639	Pa_1_15850	Putative protein of unknown function	down	-1.06	-1.63	-1.86	-2.3	-2.3	-2.3	1		signalp	ext		48056 , Tyrosise	NCU09199	NA
1640	1640	Pa_1_15860	Putative protein of unknown function		1.11	-1.31	-1.07	-1.17	-1.42		1						NCU09201	NA
1641	1641	Pa_1_15870	Putative protein kinase		1.13	-1.02	1.12	1.17	1		1					56112 , Pkise	NCU09202	YMR216C
1642	1642	Pa_1_15880	Putative transcription factor		-1.05	1.52	1.44	1.46	1.33		1					IWS1_C , 47676	NCU09203	YPR133C
1643	1643	Pa_1_15890	Putative protein of unknown function		-1.18	-1.27	-1.02	-1.2	-1.19		1						NCU09204	YGL247W
1644	1644	Pa_1_15900	Putative transcription factor	down	-1.11	-1.46	-1.86	-1.98	-2.07	-2.07	1				FT	Fungal_trans , 57701 , Zn_clus ,	NCU09205	NA
1645	1645	Pa_1_15910	Putative protein of unknown function	idi	-1.01	1.77	2.14	2.14	2.12	2.14	1						NCU09206	NA
1646	1646	Pa_1_15920	Putative GMC oxidoreductase	idi	-1.39	1.03	9.51	12.9	12.67	12.9	1	E	signalp	ext		51905 , GMC_oxred_N , 54373 , GMC_oxred_C	NA	NA
1647	1647	Pa_1_15930	Putative protein of unknown function	down	-2.03	-4.57	1.06	1.81	1.75	-4.57	1						NCU07348	NA
1648	1648	Pa_1_15940	Putative Glycoside Hydrolase Family 17	idi	2.43	1.98	2.27	2.65	2.52	2.65	1					51445	NCU07347	NA
1649	1649	Pa_1_15950	Putative protein of unknown function	idi	1.09	2.16	1.68	1.9	2.32	2.32	1						NCU07345	NA
1650	1650	Pa_1_15960	Putative protein of unknown function		1.08	1.56	1.75	1.88	1.95		1						NCU07349	NA
1651	1651	Pa_1_15970	Putative protein of unknown function		1.12	1.34	1.59	2	2.16		1		signalp	ext			NA	NA
1652	1652	Pa_1_15980	Putative protein of unknown function		-1	1.41	1.27	1.4	1.41		1						NA	NA
1653	1653	Pa_1_15990	Putative protein of unknown function	down	-1.01	-2.25	-7.66	-9.69	-9.44	-9.69	1						NCU00866	NA
1654	1654	Pa_1_16000	Putative oxalate decarboxylase	down	-2.06	-9.01	-11.19	-13	-11.59	-13	1		signalp	ext		51182 , Cupin_1	NCU00865	NA
1655	1655	Pa_1_16010	Putative protein of unknown function	idi	3.9	11.65	2.97	1.26	-1.27	11.65	1		signalp			52540 , AAA	NA	NA
1656	1656	Pa_1_16030	Putative protein of unknown function		-1.21	-2.07	-2.08	-2.09	-1.95		1					57850 , SWIM	NCU00723	NA
1657	1657	Pa_1_16040	Putative helicase		1.18	1.65	1.5	1.65	1.78		1					52540	NCU09211	NA
1658	1658	Pa_1_16050	Putative transcription factor		-1.12	-1.01	1.05	-1.08	-1.01		1					50978	NCU09208	YLR055C
1659	1659	Pa_1_16060	Putative serine-threonine kinase receptor-associated protein		-1.01	1.44	1.05	1.05	1.02		1					50978 , WD40	NCU00879	NA
1660	1660	Pa_1_16070	Putative ubiquitin homeostasis protein		-1.8	1.11	1.18	1.12	1.11		1					50978 , WD40	NCU00880	YKL213C
1661	1661	Pa_1_16080	Putative protein of unknown function	down	-1.19	-1.18	-2.39	-2.55	-2.65	-2.65	1		signalp				NCU00881	NA
1662	1662	Pa_1_16090	Putative protein of unknown function	down	-1.54	-2.09	-3.29	-3.06	-2.41	-3.29	1						NCU00882	NA
1663	1663	Pa_1_16100	Putative protein of unknown function		-1.12	-2	-2.61	-2.86	-3.37		1						NCU00883	NA
1664	1664	Pa_1_16105	Putative protein of unknown function		1.18	1.11	1.23	1.21	1.27		1						NA	NA
1665	1665	Pa_1_16110	Putative protein of unknown function	idi	1.26	3.43	23.91	26.5	19.95	26.5	1	E	signalp	ext			NA	NA
1666	1666	Pa_1_16120	Putative protein of unknown function	idi	1.24	1.87	3.07	2.8	2.18	3.07	1					51735 , D_binding_4	NCU00884	NA
1667	1667	Pa_1_16130	Putative protein of unknown function	idi	4.11	1.67	1.47	1.6	1.55	4.11	1	E			FT	46689 , Myb_D-binding	NA	NA
1668	1668	Pa_1_16135	Putative protein of unknown function		-1.04	-1.12	-1.06	1.22	1.72		1						NA	NA
1669	1669	Pa_1_16140	Putative Glycoside Hydrolase Family 13		-1.38	-1.84	-1.07	-1.22	-1.13		1					51445 , Alpha-amylase , 51011 ,	NA	NA
1670	1670	Pa_1_16150	Putative protein of unknown function	isp	-1.17	8.19	13.11	11.73	13.57		1						NA	NA
1671	1671	Pa_1_16160	Putative protein of unknown function		-1.1	-1.54	-1.65	-1.2	-1.07		1						NA	NA
1672	1672	Pa_1_16170	Putative protein of unknown function		-1.4	-1.68	-1.1	-1.09	-1.14		1					56112	NCU04085	NA
1673	1673	Pa_1_16180	Yeti gag-pol polymerase	down	-2.14	-1.35	-1.93	-2.67	-2.72	-2.72	1					56672 , RVT_1 , rve , 53098 , Chromo , 54160 ,	NA	YGR109W-B
1674	1674	Pa_1_16210	Putative protein of unknown function		2.08	2.5	2.71	1.74	1.8		1					zf-CCHC	NA	NA
1675	1675	Pa_1_16220	Putative protein of unknown function		-1.81	1.03	-1.68	1.05	1.34		1		signalp			54637	NCU09886	NA
1676	1676	Pa_1_16230	Putative acyl-CoA dehydrogenase	down	-1.9	-1.47	-1.69	-2.93	-2.81	-2.93	1					56645 , 47203 , Acyl-CoA_dh_1 , Acyl-CoA_dh_M , Acyl-CoA_dh_N	NCU09885	NA
1677	1677	Pa_1_16240	Putative protein of unknown function		-1.34	1.43	1.26	1.5	1.69		1					53590	NA	NA
1678	1678	Pa_1_16250	Putative protein of unknown function		-2.83	-4.46	-4.06	-4.1	-4.11		1					UPF0261	NCU00863	NA
1679	1679	Pa_1_16260	Putative protein of unknown function	down	-1.69	-2.49	-2.92	-3.12	-3.1	-3.12	1					51395	NCU00864	NA
1680	1680	Pa_1_16270	Putative protein of unknown function	idi	-1.24	1.28	1.78	2.04	2.32	2.32	1					Zn_clus	NA	NA
1681	1681	Pa_1_16280	Putative protein of unknown function	down	-2.97	-4.66	-5.44	-4.35	-3.81	-5.44	1					51905	NA	NA
1682	1682	Pa_1_16290	Putative protein of unknown function	idi	1.28	3.14	2.69	2.15	1.97	3.14	1					Zn_clus	NA	NA
1683	1683	Pa_1_16300	Putative Glycoside Hydrolase Family 61	down	-1.37	-2.85	-2.93	-2.91	-3.02	-3.02	1		signalp	ext		Glyco_hydro_61 , CBM_1 , 57180 ,	NCU00836	NA
1684	1684	Pa_1_16310	Putative protein of unknown function	idi	2.23	3.32	3.14	2.39	1.71	3.32	1		signalp				NA	NA
1685	1685	Pa_1_16320	Putative protein of unknown function	idi	1.64	10.67	10.46	10.39	9.49	10.67	1	A					NA	NA
1686	1686	Pa_1_16330	Putative D-arabinitol 2-dehydrogenase	isp	-1.1	1.38	2.95	3.93	2.93		1					51735 , adh_short	NA	NA
1687	1687	Pa_1_16335	Putative protein of unknown function		-2.08	-3.36	-4.06	-3.5	-3.17		1						NA	NA
1688	1688	Pa_1_16340	Putative protein of unknown function	down	-1.51	-5.74	-12.68	-11.46	-9.81	-12.68	1					101908	NA	NA
1689	1689	Pa_1_16350	Putative Glycoside Hydrolase Family 71	idi	-1.11	6.04	19.33	19.27	19.05	19.33	1	E	signalp	ext		Glyco_hydro_71	NCU07355	NA
1690	1690	Pa_1_16360	Putative dioxygenase	idi	-1.15	41.71	47.88	58.04	56.82	58.04	1	A				RPE65 , 53474	NA	NA
1691	1691	Pa_1_16370	Putative C6 zinc finger domain protein		-1.92	1.05	-1.08	-1.26	-1.45		1				FT	57701 , Zn_clus	NA	NA
1692	1692	Pa_1_16380	Putative glutamyl-tRNA(Gln) amidotransferase subunit A		-1.19	-1.24	-1.2	-1	-1.01		1		signalp	ext		75304 , Amidase	NA	NA
1693	1693	Pa_1_16390	Putative protein of unknown function		-1.11	-1.61	-1.45	-1.29	-1.24		1		signalp			51735 , Epimerase	NCU02042	NA
1694	1694	Pa_1_16400	Putative copper transport protein	idi	-1.26	1.19	2.25	2.45	2.64	2.64	1					Ctr	NCU00830	NA
1695	1695	Pa_1_16410	Putative Ferric reductase transmembrane component 4 precursor	idi	-1.36	-1.05	2.04	3.99	5.34	5.34	1	E				Ferric_reduct , D_binding_6 , 52343 , FAD_binding_8	NCU00829	NA
1696	1696	Pa_1_16420	Putative serine protease	down	-1.32	-1.31	-2.61	-2.67	-2.46	-2.67	1					Peptidase_S28 , 53474	NCU00831	NA
1697	1697	Pa_1_16430	Putative protein of unknown function	idi	2.65	5.05	4.8	5.45	6.04	6.04	1	B					NA	NA
1698	1698	Pa_1_16432	Putative protein of unknown function		1.22	1.74	2.2	3.68	4.7		1						NA	NA
1699	1699	Pa_1_16440	Putative salicylate hydroxylase	down	-1.32	-2.55	-1.38	1.04	-1.01	-2.55	1		signalp	ext		51905 , DAO	NCU07737	NA
1700	1700	Pa_1_16450	Putative agmatinase 1 precursor	down	-1.39	-1.33	-2.16	-5.15	-5.52	-5.52	1		signalp			52768 , Argise	NCU02084	NA
1701	1701	Pa_1_16455	Putative protein of unknown function	idi	3.12	4.55	1.03	-2.94	-3.69	4.55	1	F					NA	NA
1702	1702	Pa_1_16458	Putative protein of unknown function		1.05	1.29	1.13	-1.19	-1.26		1						NA	NA
1703	1703	Pa_1_16480	Putative protein of unknown function	idi	1.11	1.39	1.8	2.48	2.82	2.82	1						NCU08113	NA
1704	1704	Pa_1_16490	Putative protein of unknown function	idi	-1.39	1.84	4.06	3.84	3.98	4.06	1	E				HET	NCU04748	NA
1705	1705	Pa_1_16500	Putative protein of unknown function	down	-1.91	-2.72	-2.19	-2.55	-2.6	-2.72	1				FT	zf-C2H2	NCU02487	NA
1706	1706	Pa_1_16505	Putative protein of unknown function		-1.01	-1.32	-1.23	-1.1	-1.01		1						NA	NA
1707	1707	Pa_1_16510	Putative protein of unknown function		1.21	1.05	1.38	1.45	1.22		1		signalp	ext		WSC	NCU05935	NA
1708	1708	Pa_1_16520	Putative protein of unknown function	idi	-1.25	11.83	12.33	12.7	12.99	12.99	1	A					NA	NA
1709	1709	Pa_1_16525	Putative protein of unknown function		1.15	1.31	1.19	1.02	1.09		1						NA	NA
1710	1710	Pa_1_16530	Putative protein of unknown function		-1.98	-4.49	-4.81	-3.92	-4.05		1						NA	NA
1711	1711	Pa_1_16540	Putative protein of unknown function	down	1.07	-2.4	-24.38	-27.96	-26.5	-27.96	1					51905	NA	NA
1712	1712	Pa_1_16550	Putative protein of unknown function	idi	4.15	2.33	2.78	2.59	2.16	2.78	1					HET	NA	NA
1713	1713	Pa_1_16560	Putative peroxisomal membrane protein		-1.32	-1.25	1.26	1.61	1.85		1						NCU00828	NA
1714	1714	Pa_1_16570	Putative protein of unknown function		1.02	1.34	1.3	1.64	1.7		1						NA	NA
1715	1715	Pa_1_16580	Putative protein of unknown function	down	1.21	-1.65	-2.02	-1.47	-1.34	-2.02	1					Ribosomal_S8e	NCU00981	YER126C
1716	1716	Pa_1_16590	Putative protein of unknown function		-1.11	1.2	1.07	1	-1.09		1					SPT2	NCU00980	YER161C
1717	1717	Pa_1_16600	Acidic cytosolic 60S ribosomal protein RplP2	down	1.1	1.03	-1.79	-2.19	-2.51	-2.51	1		signalp			Ribosomal_60s	NCU00979	YDR382W
1718	1718	Pa_1_16610	Putative serine/threonine-protein kinase	down	-1.22	-2.45	-3.09	-6.67	-6.01	-6.67	1					Pkise , 56112	NCU00978	YDL028C
1719	1719	Pa_1_16620	Putative nucleotide exchange factor SIL1 precursor	idi	-1.59	-1.4	4.07	3.36	2.61	4.07	1	E	signalp				NCU00968	YOL031C
1720	1720	Pa_1_16630	Putative NADH-ubiquinone oxidoreductase		1.01	1.23	1.22	1.09	1.09		1						NCU00969	NA
1721	1721	Pa_1_16640	Putative protein of unknown function		-1.03	1.27	1.36	1.28	1.26		1					82199 , SET	NCU00970	NA
1722	1722	Pa_1_16650	S12 (=Rps15) cytosolic 40S ribosomal protein encoded by the AS1 gene	down	1.04	-1.26	-2.61	-3.46	-4.05	-4.05	1					Ribosomal_S19 , 54570	NCU00971	YOL040C
1723	1723	Pa_1_16660	Putative Glycoside Hydrolase Family 53		-1.88	-1.18	-2.39	-2.32	-2.11		1		signalp	ext		Glyco_hydro_53 , 51445	NCU11198	NA
1724	1724	Pa_1_16670	Putative protein of unknown function		-1.02	1.28	1.29	1.42	1.5		1					51735 , 50129 , ADH_zinc_N , ADH_N	NCU00973	NA
1725	1725	Pa_1_16680	Putative protein of unknown function		1.17	1.14	1.12	1.31	1.4		1						NA	NA
1726	1726	Pa_1_16690	Putative Monothiol glutaredoxin-6 precursor		-1.15	1.19	1.29	1.32	1.2		1		signalp			52833 , Glutaredoxin	NCU00974	YBR014C
1727	1727	Pa_1_16700	Putative protein of unknown function		-3.59	-1.65	-1.81	-2.38	-2.63		1						NCU00975	NA
1728	1728	Pa_1_16705	Putative protein of unknown function		-1.02	-1.38	-1.06	-1.21	-1.09		1						NA	NA
1729	1729	Pa_1_16710	Putative mitochondrial LSU ribosomal protein L49 precursor	down	1.12	-1.68	-3.75	-4.35	-4.24	-4.35	1						NCU00977	YJL096W
1730	1730	Pa_1_16720	Putative DNA-directed RNA polymerase II subunit RPB7		-1	1.39	1.55	1.65	1.65		1					R_pol_Rpb7_N , 88798	NCU02661	YDR404C
1731	1731	Pa_1_16730	Putative protein of unknown function		1.05	-1.37	-1.36	-1.48	-1.53		1					DUF962	NCU02660	YGL010W
1732	1732	Pa_1_16740	Putative protein of unknown function	down	-1.14	-3.33	-1.48	-1.17	-1.26	-3.33	1						NCU02659	NA
1733	1733	Pa_1_16750	Putative transcription factor FET5		-1.27	1.1	1.14	1.13	1.13		1					ATP_bind_1 , 52540	NCU02658	YLR243W
1734	1734	Pa_1_16760	Putative S-adenosylmethionine synthetase	down	1.01	-1.86	-2.44	-2.68	-2.78	-2.78	1					S-AdoMet_synt_M , S-AdoMet_synt_N , 55973 , S-AdoMet_synt_C	NCU02657	YDR502C
1735	1735	Pa_1_16770	Putative protein of unknown function		-1.26	-1.64	-1.49	-1.54	-1.58		1						NCU02656	NA
1736	1736	Pa_1_16780	Putative methylenetetrahydrofolate dehydrogenase [NAD+]	down	1.75	-1.56	-2.21	-2.26	-2.28	-2.28	1					51735 , 53223 , THF_DHG_CYH , THF_DHG_CYH_C	NCU00963	YKR080W
1737	1737	Pa_1_16790	Putative protein of unknown function	down	-1.07	-1.35	-2.27	-2.25	-2.41	-2.41	1		signalp				NA	NA
1738	1738	Pa_1_16800	Putative protein of unknown function		-1.19	-1.31	-1.77	-1.47	-1.22		1					48371	NCU00964	NA
1739	1739	Pa_1_16810	Putative signal peptidase complex subunit SPC2		-1.61	-1.55	1.38	1.11	-1.05		1					SPC25	NCU00965	YML055W
1740	1740	Pa_1_16820	Putative protein of unknown function	down	-1.15	-1.18	-1.6	-2.69	-2.91	-2.91	1					DUF850	NCU00966	YKL207W
1741	1741	Pa_1_16825	Putative DNA-directed RNA polymerase III subunit RPC8		-1.46	-2.24	-2.18	-2.62	-2.72		1					88798 , R_pol_Rbc25	NCU11197	YKL144C
1742	1742	Pa_1_16830	Putative protein of unknown function		-1.05	-1.27	-1.49	-1.4	-1.47		1						NCU00967	NA
1743	1743	Pa_1_16840	Putative vacuolar protein sorting/targeting protein PEP1 precursor		-1.09	1.49	1.68	1.64	1.42		1		signalp			110296 , 50939	NCU02669	YBL017C
1744	1744	Pa_1_16850	Putative septation protein SUN4 precursor		1.09	-1.01	-1.6	-1.5	-1.36		1		signalp	ext		SUN	NCU02668	YKR042W
1745	1745	Pa_1_16860	Putative zinc finger protein	idi	3.78	2.54	2.87	2.72	2.35	3.78	1				FT	57667 , zf-C2H2	NCU02666	NA
1746	1746	Pa_1_16870	Putative diacylglycerol O-acyltransferase 2A	idi	1.86	3.32	5.53	5.88	6.03	6.03	1					DAGAT	NCU02665	YOR245C
1747	1747	Pa_1_16880	Putative esterase lipase		1.03	1.18	1.45	1.71	1.7		1					53474 , COesterase	NA	NA
1748	1748	Pa_1_16900	Putative protein of unknown function	idi	1.04	-1.24	1.59	2.16	2.11	2.16	1		signalp			PQ-loop	NCU09195	NA
1749	1749	Pa_1_16910	Putative nuclease S1 precursor	idi	-1.07	-1.09	1.58	1.81	2.18	2.18	1					48537 , S1-P1_nuclease	NCU09194	NA
1750	1750	Pa_1_16920	Putative protein of unknown function	down	-1.02	-1.67	-2.43	-2.86	-3.13	-3.13	1		signalp	ext			NCU09193	NA
1751	1751	Pa_1_16930	Putative protein of unknown function	down	1.09	-1.91	-2.42	-1.87	-1.85	-2.42	1		signalp	ext			NCU03192	NA
1752	1752	Pa_1_16940	Putative protein of unknown function	idi	-1.1	-1.13	1.76	2.06	2.05	2.06	1						NCU03193	YPR063C
1753	1753	Pa_1_16950	Putative Mediator of RNA polymerase II transcription		-1.2	-1.57	-1.42	-1.19	-1.2		1						NCU00962	NA
1754	1754	Pa_1_16960	Putative protein of unknown function		1.31	-1.34	1.12	2.07	3.59		1						NA	NA
1755	1755	Pa_1_16970	Putative protein of unknown function	down	1.38	-3.17	-2.73	-1.99	-1.82	-3.17	1						NCU02644	NA
1756	1756	Pa_1_16980	Putative protein of unknown function	down	-1.03	-1.94	-2.08	-1.69	-1.5	-2.08	1						NA	NA
1757	1757	Pa_1_16985	Putative protein of unknown function		1.06	1.16	1.31	1.38	1.39		1						NA	NA
1758	1758	Pa_1_16990	Putative protein of unknown function		-1	1.33	1.24	1.27	1.17		1						NCU08334	NA
1759	1759	Pa_1_17000	Putative Woronin body major protein precursor HEX1	down	-1.15	-1.45	-2.64	-4.7	-5.91	-5.91	1					50104 , 50249	NCU08332	NA
1760	1760	Pa_1_17010	Putative protein of unknown function	down	-2.28	-1.56	-2.03	-2.26	-1.96	-2.28	1					DUF814	NCU09191	YPL009C
1761	1761	Pa_1_17020	Putative protein of unknown function	idi	1.76	1.73	1.51	2.29	2.75	2.75	1					53335	NCU02651	NA
1762	1762	Pa_1_17030	Putative 26S proteasome non-ATPase regulatory subunit 12		-1.05	1.3	1.24	1.11	1.04		1					PCI , 46785	NCU02650	YDL147W
1763	1763	Pa_1_17040	Putative phosphoethanolamine N-methyltransferase	idi	1.31	1.38	1.51	2	2.37	2.37	1					53335 , Methyltransf_12	NCU02648	NA
1764	1764	Pa_1_17050	Putative sterigmatocystin 8-O-methyltransferase precursor	down	1.16	-1.89	-2.37	-1.35	-1.25	-2.37	1					53335 , Methyltransf_2 , 46785 ,	NCU10490	NA
1765	1765	Pa_1_17060	Putative protein of unknown function		1.07	1.25	1.33	1.54	1.66		1						NA	NA
1766	1766	Pa_1_17065	Putative protein of unknown function		1.14	1.23	1.06	1.11	1.08		1		signalp	ext			NA	NA
1767	1767	Pa_1_17070	Putative multidrug resistance protein		-1.14	1.02	1.11	-1.06	1.08		1					103473 , MFS_1	NCU02655	NA
1768	1768	Pa_1_17080	Putative protein of unknown function	idi	1.01	1.52	4.62	3.26	3.26	4.62	1	E					NCU02652	NA
1769	1769	Pa_1_17090	Putative signal transduction histidine-protein kinase		-1.28	-1.26	-1.02	1.09	1.04		1					55874 , HATPase_c , 52172 , Response_reg , 55785 , HisKA , PAS	NCU03164	NA
1770	1770	Pa_1_17100	Putative phosphoribosylaminoimidazole-succinocarboxamide synthase	down	1.3	-1.43	-2.47	-2.04	-1.57	-2.47	1					SAICAR_synt , 56104	NCU03166	YAR015W
1771	1771	Pa_1_17110	Putative candidapepsin-8 precursor		-1.21	-1.37	-1.6	-1.46	-1.38		1		signalp			50630 , Asp	NCU03168	NA
1772	1772	Pa_1_17120	Putative protein of unknown function		1.12	1.47	1.66	2.1	2.14		1						NA	NA
1773	1773	Pa_1_17130	Putative D-arabinono-1,4-lactone oxidase	down	-1.1	-2.6	-5.29	-6.87	-6.15	-6.87	1					ALO , 56176 , FAD_binding_4 ,	NCU03188	YML086C
1774	1774	Pa_1_17140	Putative phosphoribosylaminoimidazole-succinocarboxamide synthase		-1.34	-1.76	-1.21	-1.48	-1.72		1						NCU03175	NA
1775	1775	Pa_1_17150	Putative protein of unknown function		-1.09	-1.84	-1.71	-1.46	-1.4		1						NCU03179	NA
1776	1776	Pa_1_17160	Putative Carbohydrate esterase	down	1.1	-3.67	-8.69	-11.68	-12.61	-12.61	1		signalp	ext		52266 , Lipase_GDSL	NCU03181	NA
1777	1777	Pa_1_17170	Putative G2-specific protein kinase nim-1		-1.24	-4.88	-6.19	-10.8	-11.1		1		signalp			56112 , Pkise	NCU03187	YAR018C
1778	1778	Pa_1_17180	Putative protein of unknown function		-1.44	-1.51	-1.79	-2.33	-2.22		1					54695 , BTB	NCU03186	YIL001W
1779	1779	Pa_1_17190	Putative vacuolar ATP synthase 16 kDa proteolipid subunit 2		-1.17	1.06	1.48	1.4	1.33		1		signalp			ATP-synt_C , 81333	NCU00667	YPL234C
1780	1780	Pa_1_17200	Putative rho1 guanine nucleotide exchange factor 1		1.1	-1.19	-1.1	-1.08	-1.19		1					CNH , 48065 , RhoGEF , DEP , 46785	NCU00668	YLR371W
1781	1781	Pa_1_17210	Putative protein of unknown function	down	-1.5	-7.94	-3.03	-1.45	-1.26	-7.94	1						NA	NA
1782	1782	Pa_1_17220	Putative protein of unknown function	down	-1.47	-2.96	-2.1	-2.81	-2.43	-2.96	1		signalp				NA	NA
1783	1783	Pa_1_17230	Putative Pre-mRNA-splicing factor 38A	down	-1.39	-1.37	-2.19	-3.1	-2.72	-3.1	1		signalp			PRP38	NCU00662	NA
1784	1784	Pa_1_17240	Putative mitochondrial glutamyl-tRNA(Gln) amidotransferase subunit A precursor		-1.16	-1.5	-1.3	1.21	1.28		1					75304 , Amidase	NCU00660	YMR293C
1785	1785	Pa_1_17250	Putative protein of unknown function	idi	3.24	7.79	24.02	28.12	23.35	28.12	1					56281	NCU00659	NA
1786	1786	Pa_1_17260	Putative protein of unknown function		1.29	2.89	2.01	2.65	2.21		1						NA	NA
1787	1787	Pa_1_17270	Putative 4-coumarate--CoA ligase	down	-2.51	-5.07	-7.45	-10.45	-10.47	-10.47	1					56801 , AMP-binding	NCU00677	NA
1788	1788	Pa_1_17275	Putative protein of unknown function	idi	1.05	1.24	1.62	2	2.28	2.28	1						NA	NA
1789	1789	Pa_1_17280	Putative 2-methylcitrate dehydratase		-1.3	-1.62	-1.36	-1.35	-1.16		1					MmgE_PrpD , 103378	NCU00680	YPR002W
1790	1790	Pa_1_17290	Putative protein of unknown function		1.71	1.84	1.62	1.66	1.7		1					50044 , SH3_1	NCU00696	YGR136W
1791	1791	Pa_1_17300	Putative transporter		1.58	-1.2	1.56	1.27	1.05		1					103473 , MFS_1	NA	NA
1792	1792	Pa_1_17310	Putative protein of unknown function		-1.18	1.32	2.5	2.39	2.16		1					52058	NA	NA
1793	1793	Pa_1_17320	Putative G1/S-specific cyclin pas1		1.34	1.25	1.02	1.12	1.24		1						NCU09085	YHR071W
1794	1794	Pa_1_17330	Putative ATP-dependent RNA helicase SUB2		1.45	1.58	1.14	1.3	1.39		1					52540 , DEAD , Helicase_C ,	NCU09076	YDL084W
1795	1795	Pa_1_17340	Putative ribonuclease P protein subunit p21		1.57	-1.79	-1.26	-1.55	-1.46		1					Rpr2	NCU09077	NA
1796	1796	Pa_1_17350	Putative protein of unknown function		1.66	1.03	-1.24	-1.45	-1.56		1					48179 , ApbA	NCU09079	NA
1797	1797	Pa_1_17360	Putative protein of unknown function	down	1.2	-2.21	-2.07	-2.07	-2.04	-2.07	1						NA	NA
1798	1798	Pa_1_17370	Putative phosphopantothenate--cysteine ligase	down	-1.17	-2.19	-2.71	-2.89	-1.98	-2.89	1					DFP , 102645	NCU09090	YIL083C
1799	1799	Pa_1_17380	Putative mitochondrial inner membrane magnesium transporter MRS2 precursor	down	1.23	-2.36	-4.61	-4.48	-4.16	-4.61	1					CorA	NCU09091	YPL060W
1800	1800	Pa_1_17390	Putative rho1 guanine nucleotide exchange factor 3	idi	1.87	2.01	1.86	1.99	2.02	2.02	1					48065 , CNH , RhoGEF , PH , 50729	NCU02131	YLR425W
1801	1801	Pa_1_17400	Putative superoxide dismutase [Cu-Zn]	down	-1.2	-1.36	-1.35	-2.15	-2.61	-2.61	1					Sod_Cu , 49329	NCU02133	YJR104C
1802	1802	Pa_1_17410	Putative nuclease	down	-1.35	-2.23	-1.69	-1.96	-2.32	-2.32	1					Sse , TUDOR , 50199 ,	NCU02134	NA
1803	1803	Pa_1_17420	Putative transaldolase	down	1.16	1.46	-1.69	-2.44	-2.47	-2.47	1					Transaldolase , 51569	NCU02136	YLR354C
1804	1804	Pa_1_17430	Putative protein of unknown function		-1.04	-1.59	-1.55	-1.52	-1.17		1					56300	NCU02150	YNL217W
1805	1805	Pa_1_17440	Putative protein of unknown function		-1.03	1.02	-1.41	-1.62	-1.4		1						NCU02149	YJR034W
1806	1806	Pa_1_17450	Putative protein of unknown function	down	-1.14	-1.06	-1.64	-2.66	-2.45	-2.66	1						NA	NA
1807	1807	Pa_1_17460	Putative protein of unknown function	idi	-1.49	2.48	7.09	8.58	8.35	8.58	1	E	signalp	ext		51182 , Pirin	NA	NA
1808	1808	Pa_1_17470	Putative protein of unknown function		-1.08	-1.1	-1.66	-1.69	-1.56		1					48403 , Ank	NCU02147	YDR049W
1809	1809	Pa_1_17480	Putative protein of unknown function	down	-1.01	-1.1	-1.9	-2.25	-2.68	-2.68	1		signalp				NCU10687	NA
1810	1810	Pa_1_17490	Putative protein of unknown function	down	-1.05	-1.13	-3.27	-4	-3.44	-4	1						NA	NA
1811	1811	Pa_1_17500	Putative protein of unknown function	down	-1.67	-1.69	-2.46	-2.39	-2.14	-2.46	1					50978 , WD40	NCU02151	NA
1812	1812	Pa_1_17510	Putative phosphatidylinositol:UDP-GlcNAc transferase		1.25	-1.15	-1.05	-1.02	1.06		1					GPI2	NCU02137	YPL076W
1813	1813	Pa_1_17520	Putative protein of unknown function	idi	3	3.89	3.4	3.4	3.32	3.89	1		signalp				NA	NA
1814	1814	Pa_1_17530	Putative protein of unknown function	idi	3.12	-1.25	1.69	2.2	2.16	3.12	1					47874 , Annexin	NCU02139	NA
1815	1815	Pa_1_17550	Putative protein of unknown function		1.96	1.48	1.21	1.29	1.34		1				FT	57701 , Zn_clus	NCU02142	NA
1816	1816	Pa_1_17553	Putative protein of unknown function		-1.07	1.05	1.01	1.11	1.13		1						NA	NA
1817	1817	Pa_1_17555	Putative protein of unknown function		-1.01	1.15	1.27	1.54	1.63		1						NA	NA
1818	1818	Pa_1_17560	Putative protein of unknown function		-1.06	1.03	1.05	1.27	1.49		1					54928	NCU02152	NA
1819	1819	Pa_1_17570	Putative protein of unknown function		1.69	-1.22	1.35	1.99	1.83		1					81901	NCU03054	NA
1820	1820	Pa_1_17580	Putative protein of unknown function	down	-1.37	-1.66	-2.15	-1.96	-1.7	-2.15	1						NCU03053	NA
1821	1821	Pa_1_17590	Putative protein of unknown function	down	1.51	-2.18	-3.34	-1.84	-1.3	-3.34	1					50978 , Utp12 , 50969 , WD40	NCU03051	YLR129W
1822	1822	Pa_1_17600	Putative protein of unknown function		-1.57	1.06	1.01	1.04	1.21		1					P34-Arc , 69645	NCU03050	YNR035C
1823	1823	Pa_1_17610	Putative protein of unknown function	down	-1.42	-3.75	-3.33	-2.92	-2.88	-3.75	1				FT	bZIP_2	NCU00499	NA
1824	1824	Pa_1_17620	Putative nucleolar complex protein 4	down	1.34	-2	-4.27	-3.58	-3.05	-4.27	1					CBF	NCU00501	YPR144C
1825	1825	Pa_1_17630	Putative mitochondrial ATP synthase subunit 4 precursor	down	1.11	-1.14	-2.04	-2.68	-2.91	-2.91	1		signalp			Mt_ATP-synt_B	NCU00502	YPL078C
1826	1826	Pa_1_17640	Putative protein of unknown function	down	1.2	-1.76	-2.69	-2.01	-1.43	-2.69	1					48179 , 51735 , ApbA ,	NCU02155	YDR197W
1827	1827	Pa_1_17650	Putative protein of unknown function		-1.38	-1.67	-1.42	-1.4	-1.28		1					dsD_bind , 46950	NCU02156	YMR074C
1828	1828	Pa_1_17660	Putative ubiquinone biosynthesis protein	down	-1.76	-2.97	-2.4	-1.68	-1.74	-2.97	1					Coq4	NCU02157	YDR204W
1829	1829	Pa_1_17670	Putative ribosomal N-lysine methyltransferase	down	1.19	-2.18	-3.25	-4.46	-4.96	-4.96	1					82199 , SET	NCU02158	YDR198C
1830	1830	Pa_1_17675	Putative protein of unknown function		4.21	1.77	1.63	1.4	2.25		1						NA	NA
1831	1831	Pa_1_17680	Putative protein of unknown function	idi	-1.2	1.53	6.9	9.15	9.47	9.47	1	E					NA	NA
1832	1832	Pa_1_17685	Putative protein of unknown function	idi	-1.16	2.89	15.01	26.41	28.53	28.53	1	E	signalp				NA	NA
1833	1833	Pa_1_17690	Putative Glycoside Hydrolase Family 55	idi	1.21	1.37	2.33	7.87	7.47	7.87	1	E				51126 , 52743	NA	NA
1834	1834	Pa_1_17700	Putative sterigmatocystin biosynthesis monooxygenase		1.12	-1.12	-1.88	-1.96	-1.74		1					51905 , FMO-like	NCU03049	NA
1835	1835	Pa_1_17710	Putative protein of unknown function		-1.11	1.06	1.08	1.39	1.57		1					zf-CCCH	NCU03048	NA
1836	1836	Pa_1_17720	Putative transcription initiation factor IIF subunit beta		-1.22	1.26	1.19	1.27	1.24		1					50916 , TFIIF_beta , 46785 ,	NCU03047	YGR005C
1837	1837	Pa_1_17730	Putative protein of unknown function		-1.68	-1.2	-1.13	-1.41	-1.48		1					56784 , Hydrolase	NCU11240	YCR015C
1838	1838	Pa_1_17740	Putative endonuclease		-1.18	1.04	-1.31	-1.4	-1.28		1					Sse , 50199	NCU11241	YGL085W
1839	1839	Pa_1_17750	Putative protein of unknown function	down	1.05	-1.61	-2.1	-2.34	-2.65	-2.65	1		signalp			50965	NCU03045	YLR084C
1840	1840	Pa_1_17760	C2H2 zinc finger protein encoded by the fle1 (flexuosa) gene	down	-1.03	-2.64	-2.33	-1.63	-1.51	-2.64	1				FT	57667 , zf-C2H2	NCU03043	YPR015C
1841	1841	Pa_1_17770	Putative snRNP component prp10		-1.06	-1.07	-1.11	-1.04	1.07		1					48371 , HEAT	NCU03042	YMR288W
1842	1842	Pa_1_17780	Putative protein of unknown function	idi	-1.16	2.43	1.55	1.07	1.06	2.43	1						NCU03041	YJR141W
1843	1843	Pa_1_17790	Putative protein of unknown function	idi	-1.11	2.59	1.54	1.1	1.15	2.59	1						NA	NA
1844	1844	Pa_1_17800	Putative N-glycosylase/DNA lyase	idi	1.23	3.68	1.94	1.1	-1.04	3.68	1					48150 , 55945 , HhH-GPD , OGG_N	NCU03040	YML060W
1845	1845	Pa_1_17810	Putative splicing factor U2AF 50 kDa subunit		1.12	-1.12	-1.38	-1.69	-1.58		1					54928 , RRM_1	NCU03039	YKL074C
1846	1846	Pa_1_17820	Putative cytosolic 40S ribosomal protein Rps13	down	1.23	-1.17	-1.88	-2.21	-2.49	-2.49	1					Ribosomal_S13_N , Ribosomal_S15 , 47060 ,	NCU03038	YDR064W
1847	1847	Pa_1_17825	Putative protein of unknown function		-1.2	1.07	1.05	1.06	1.17		1					Dpy-30	NCU03037	YDR469W
1848	1848	Pa_1_17830	Putative protein of unknown function	idi	-1.04	2.94	2.5	2.77	3.6	3.6	1						NCU03036	NA
1849	1849	Pa_1_17840	Putative protein of unknown function	down	-1.5	-1.22	-1.9	-1.95	-2.04	-2.04	1						NCU03035	NA
1850	1850	Pa_1_17860	Putative transcriptional activator HAP2		1.92	-1.46	-1.17	1.02	1.06		1				FT	CBFB_NFYA	NCU03033	YGL237C
1851	1851	Pa_1_17870	Putative U6 snRNA-associated Sm-like protein LSm2		-1.08	-1.34	-1.37	-1.24	-1.06		1					50182 , LSM	NCU07382	YBL026W
1852	1852	Pa_1_17880	Putative DNA cross-link repair protein pso2/snm1		-1.5	1	1.65	1.74	1.87		1					DRMBL , 56281	NCU07381	YMR137C
1853	1853	Pa_1_17890	Putative translation initiation factor 3 subunit 7	down	1.22	-1.98	-2.19	-1.74	-1.67	-2.19	1					eIF-3_zeta	NCU07380	NA
1854	1854	Pa_1_17900	Putative protein of unknown function	idi	1.21	2.81	4.45	5.87	5.49	5.87	1	E					NCU07379	NA
1855	1855	Pa_1_17910	Putative Serine/Threonine-protein kinase		-1.09	-1.88	-1.62	-1.48	-1.4		1					56112 , Pkise , 52172 , Response_reg , 55785	NCU07378	YFL033C
1856	1856	Pa_1_17920	Putative inorganic phosphate transporter	down	1.25	-2.92	-1.67	-1.05	-1.21	-2.92	1					103473 , Sugar_tr	NCU07375	NA
1857	1857	Pa_1_17930	Putative protein of unknown function	down	-1.45	-2.08	-2.72	-2.35	-2.11	-2.72	1				FT	57701 , Zn_clus	NCU07374	NA
1858	1858	Pa_1_17940	Putative protein of unknown function	idi	-1.54	-1.01	9.02	9.41	7.26	9.41	1	E				53474	NCU09845	NA
1859	1859	Pa_1_17942	Putative protein of unknown function		1.04	1.2	1.15	1.57	1.89		1						NA	NA
1860	1860	Pa_1_17947	Putative protein of unknown function		1.14	1.34	4.14	3.13	4.66		1						NA	NA
1861	1861	Pa_1_17950	Putative protein of unknown function	idi	-1.2	1.03	6.56	8.31	7.7	8.31	1						NA	NA
1862	1862	Pa_1_17960	Putative insecticidal toxin complex protein	down	-1.06	-1.38	-2.57	-3.13	-2.94	-2.94	1					SpvB	NA	NA
1863	1863	Pa_1_17970	Putative reductase		-1.08	-1.04	-1.13	-1.18	-1.34		1		signalp			51735	NA	NA
1864	1864	Pa_1_17980	Putative reductase		1.09	1.16	1.05	1.18	1.17		1					51735 , adh_short	NCU05094	NA
1865	1865	Pa_1_17990	Putative mitochondrial medium-chain specific acyl-CoA dehydrogenase precursor		-1.28	-2.44	-2.98	-4.77	-3.78		1		signalp			47203 , Acyl-CoA_dh_1 , 56645 , Acyl-CoA_dh_M	NA	NA
1866	1866	Pa_1_18000	Putative protein of unknown function	idi	1.05	2.46	3.23	3.77	4.11	4.11	1	E	signalp	ext			NCU04543	NA
1867	1867	Pa_1_18010	Putative adenine phosphoribosyltransferase		1.24	2.25	1.19	1.52	1.01		1					53271 , 56176 , Pribosyltran , FAD_binding_4	NA	NA
1868	1868	Pa_1_18020	Putative protein of unknown function		-1.03	1.28	1.77	1.99	1.95		1					89372	NA	NA
1869	1869	Pa_1_18030	Putative tyrosinase		1.03	1.42	1.39	1.34	1.38		1					48056 , Tyrosise	NA	NA
1870	1870	Pa_1_18040	Putative protein of unknown function		1.02	1.27	1.12	1.37	1.43		1					51197	NA	NA
1871	1871	Pa_1_18045	Putative protein of unknown function	idi	-1.08	1.79	2.12	2.51	2.84	2.84	1		signalp				NA	NA
1872	1872	Pa_1_18050	Putative protein of unknown function	idi	-1.17	9.99	7.71	8.54	11.18	11.18	1	A				55729 , Acetyltransf_1	NA	NA
1873	1873	Pa_1_18060	Putative protein of unknown function	idi	2.37	60.29	52.58	68.47	90.22	90.22	1	A					NA	NA
1874	1874	Pa_1_18070	Putative NAD dependent epimerase/dehydratase	idi	1.24	2.57	1.44	1.46	1.31	2.57	1					51735 , Epimerase	NA	NA
1875	1875	Pa_1_18080	Putative glutamine synthetase	down	-1.33	-3.01	-3.17	-2.9	-2.79	-3.17	1					Gln-synt_C , 55931 , Gln-synt_N , 54368	NA	NA
1876	1876	Pa_1_18090	Putative protein of unknown function	idi	1.12	1.41	1.63	2.63	3.82	3.82	1					46458	NCU07352	NA
1877	1877	Pa_1_18110	Putative protein of unknown function		-1.03	1.22	1.31	1.41	1.37		1						NA	NA
1878	1878	Pa_1_18120	Putative helicase	idi	1.03	2.64	2.72	2.75	2.92	2.92	1					52540 , SNF2_N , Helicase_C ,	NCU07358	NA
1879	1879	Pa_1_18130	Putative protein of unknown function		1.02	-1.42	-1.2	1.01	1.17		1					52047	NCU07359	NA
1880	1880	Pa_1_18140	Putative mitochondrial J-type co-chaperone JAC1 precursor	down	-1.18	-1.8	-2.09	-1.89	-1.8	-2.09	1					HSCB_C , 47144 , 46565 , DJ	NCU07360	YGL018C
1881	1881	Pa_1_18150	Putative acetamidase		-1.33	-1.94	-1.69	-1.44	-1.39		1					75304 , Amidase	NA	NA
1882	1882	Pa_1_18160	Putative transporter		1.12	1.2	1.36	1.42	-1.17		1		signalp			103473 , MFS_1	NA	NA
1883	1883	Pa_1_18170	Putative COP9 signalosome complex subunit 4		-1.76	-1.17	1.13	1.12	1.01		1					46785 , PCI	NCU07361	NA
1884	1884	Pa_1_18180	Putative protein of unknown function	idi	-1.54	1.22	2.3	2.91	2.89	2.91	1	E				52266 , Lipase_GDSL	NCU10658	NA
1885	1885	Pa_1_18190	Putative mitochondrial cytochrome b2 precursor	down	-1.35	-4.89	-4.16	-3.98	-3.59	-4.89	1					FMN_dh , 51395 , 55856 , Cyt-b5	NCU07362	NA
1886	1886	Pa_1_18200	Putative protein of unknown function	down	-1.58	-2.63	-3.48	-4.09	-4.21	-4.21	1						NCU07363	NA
1887	1887	Pa_1_18210	Putative protein of unknown function	down	-1.33	-1.27	-1.59	-2.01	-2.24	-2.24	1						NCU11351	NA
1888	1888	Pa_1_18220	Putative proteasome component PRE4		-1.1	1.73	1.57	1.46	1.4		1					56235 , Proteasome	NCU07365	YFR050C
1889	1889	Pa_1_18230	Putative glucosamine--fructose-6-phosphate aminotransferase [isomerizing]		1.24	1.59	-1.01	-1.02	-1.06		1					53697 , 56235 , GATase_2 , SIS	NCU11350	YKL104C
1890	1890	Pa_1_18240	Putative probable 26S protease subunit		-1.09	1.68	1.66	1.5	1.38		1					AAA , 52540	NCU07367	YOR259C
1891	1891	Pa_1_18250	Putative protein of unknown function	down	-1.19	-2.38	-5.35	-6.92	-6.43	-6.92	1						NA	NA
1892	1892	Pa_1_18260	Putative Zn-dependent hydrolase		-1.24	-1.82	-1.89	-1.93	-1.97		1		signalp			56281	NCU07368	NA
1893	1893	Pa_1_18270	Putative protein of unknown function	idi	3.36	14.03	8.96	8.87	6.4	14.03	1		signalp				NA	NA
1894	1894	Pa_1_18280	Putative protein of unknown function		-1.18	-1.08	-1.14	1.06	1.03		1		signalp				NA	NA
1895	1895	Pa_1_18290	Putative protein of unknown function		1.09	1.22	1.27	1.47	1.42		1					48403 , Ank	NA	NA
1896	1896	Pa_1_18300	Putative Glycosyltransferase Family 2		1.01	1.1	1.17	1.19	1.21		1					53448 , Glycos_transf_2	NA	NA
1897	1897	Pa_1_18310	Putative galactose oxidase precursor		1.14	1.39	1.93	2.46	2.56		1		signalp	ext		50965 , 81296 , Kelch_1 ,	NCU09209	NA
1898	1898	Pa_1_18320	Putative protein of unknown function		-1.14	-1.74	-1.71	-1.43	-1.11		1		signalp				NA	NA
1899	1899	Pa_1_18330	Putative Glycoside Hydrolase Family 2	idi	-1.05	1.83	5.17	9.05	13.3	13.3	1	E	signalp	ext		51445 , 49785 , Glyco_hydro_2_N , 49303 , Glyco_hydro_2	NCU00985	NA
1900	1900	Pa_1_18340	Putative protein of unknown function	idi	1.56	5.21	7.03	5.64	4.65	7.03	1	A				HET	NA	NA
1901	1901	Pa_1_18350	Putative dehydrogenase		1.2	-1.08	1.2	1.27	1.47		1					51735 , adh_short	NA	NA
1902	1902	Pa_1_18360	Putative Cytochrome P450 protein		-1.03	1.08	-1.14	-1.09	-1.02		1		signalp			48264 , p450	NA	NA
1903	1903	Pa_1_18370	Putative protein of unknown function	idi	1.51	2.16	11.67	11.91	10.49	11.91	1	E	signalp			63829	NCU06479	NA
1904	1904	Pa_1_18380	Putative protein of unknown function	idi	1.07	4.56	2.56	1.09	-1.25	4.56	1					53300 , VWA	NCU00984	NA
1905	1905	Pa_1_18390	Putative protein of unknown function		1.11	1.75	-1.29	-1.4	-1.5		1						NCU00983	NA
1906	1906	Pa_1_18400	Putative protein of unknown function		1.27	1.19	-1	-1.23	-1.29		1		signalp		FT	GATA , 57716	NA	NA
1907	1907	Pa_1_18418	Putative protein similar to conidiation-specific protein 13 of Neurospora crassa	idi	1.41	3.45	5.13	4.34	2.88	5.13	1	A	signalp	ext			NCU07324	NA
1908	1908	Pa_1_18410	Putative protein of unknown function	idi	16.35	15.46	12.22	5.11	3.23	16.35	1					48403 , Ank	NCU02486	NA
1909	1909	Pa_1_18420	Putative protein of unknown function	down	1.15	-1.61	-2.15	-1.81	-1.81	-2.15	1				FT	47459 , HLH	NCU02957	NA
1910	1910	Pa_1_18430	Putative protein of unknown function	down	1.67	-1.03	-2.66	-2.11	-1.85	-2.66	1		signalp			54928 , RRM_1	NCU02959	NA
1911	1911	Pa_1_18440	peroxisomal targeting signal 1 receptor encoded by the pex5 gene		-1.21	-1.46	-1.41	-1.18	-1.07		1					48452 , TPR_1	NCU02960	YDR244W
1912	1912	Pa_1_18450	Putative RNA exonuclease 1		-1.05	-1.02	-1.33	-1.34	-1.36		1					Exonuc_X-T , 53098	NCU02961	YGR276C
1913	1913	Pa_1_18460	Putative protein of unknown function		-1.03	2.6	2.56	2.65	2.26		1						NA	NA
1914	1914	Pa_1_18470	Putative protein of unknown function	idi	-1.13	4.44	4.21	4.92	4.59	4.92	1	A				82199 , zf-MYND , SET ,	NCU02962	NA
1915	1915	Pa_1_18480	Putative prefoldin subunit 5		-1.16	1.11	1.09	1.03	-1.08		1					Prefoldin , 46579	NCU02963	YML094W
1916	1916	Pa_1_18485	Putative protein of unknown function		-1.06	1.4	-1.17	-1.41	-1.37		1						NCU02964	NA
1917	1917	Pa_1_18490	Putative origin recognition complex subunit 1		-1.11	1.21	-1.18	-1.53	-1.4		1					52540 , AAA , 82061 , BAH	NCU02965	YML065W
1918	1918	Pa_1_18500	Putative 26S proteasome regulatory subunit p28		-1.28	1.14	1.24	1.07	1.06		1					48403 , Ank	NCU02967	YGR232W
1919	1919	Pa_1_18510	Putative pre-mRNA-splicing factor prp46		-1.02	1.04	-1.64	-1.85	-1.86		1					50978 , WD40	NCU02966	YPL151C
1920	1920	Pa_1_18520	Putative TATA element modulatory factor		-1.15	-1.48	1.45	1.71	1.65		1		signalp				NCU02968	YJR134C
1921	1921	Pa_1_18530	Putative alkaline phytoceramidase	idi	-1.03	1.15	2.36	2.17	1.83	2.36	1					aPHC	NCU02969	YPL087W
1922	1922	Pa_1_18540	Putative prefoldin subunit 1		1.07	1.09	-1.37	-1.6	-1.38		1					KE2 , 46579	NCU02970	YJL179W
1923	1923	Pa_1_18550	Putative protein of unknown function		1	1.09	-1.01	-1.04	-1.15		1						NCU02972	YIR010W
1924	1924	Pa_1_18560	Putative mitochondrial carrier	down	1.3	-2.05	-2.42	-2.38	-1.87	-2.42	1		signalp			103506 , Mito_carr	NCU02973	YDL119C
1925	1925	Pa_1_18570	Putative protein of unknown function		-1.23	1	1.2	1.1	1.09		1					Dor1	NCU02974	NA
1926	1926	Pa_1_18580	Putative protein of unknown function	idi	5.1	4.83	5.24	4.34	4.06	5.24	1	B					NCU02975	NA
1927	1927	Pa_1_18590	Putative protein of unknown function	idi	2.38	3.57	3.73	3.42	3.01	3.73	1						NCU02976	NA
1928	1928	Pa_1_18600	Putative protein of unknown function	idi	-1.09	1.95	2.79	3.56	3.45	3.56	1					57850	NA	NA
1929	1929	Pa_1_18610	Putative acyl-CoA dehydrogenase family member 10	down	-1.56	-1.65	-2.37	-2.35	-2.18	-2.37	1					56112 , APH	NCU00513	NA
1930	1930	Pa_1_18620	Putative cell cycle checkpoint protein RAD17	idi	1.05	1.94	1.85	2.04	2.24	2.24	1					Rad17 , 52540	NCU00517	YER173W
1931	1931	Pa_1_18630	Putative protein of unknown function		-1.17	-1.7	-1.58	-1.56	-1.5		1		signalp				NCU03793	NA
1932	1932	Pa_1_18640	Putative ribulose-phosphate 3-epimerase		-1.23	-1.54	-1.35	-1.28	-1.18		1		signalp			Ribul_P_3_epim , 51366	NCU00519	YJL121C
1933	1933	Pa_1_18650	Putative cysteine desulfurase	down	-1.33	-1.67	-1.82	-2.32	-2.56	-2.56	1					53383	NA	NA
1934	1934	Pa_1_18660	Putative PKHD-type hydroxylase	down	1.37	-1.53	-3.11	-2.98	-2.9	-3.11	1					2OG-FeII_Oxy	NCU00520	YER049W
1935	1935	Pa_1_18670	Putative protein of unknown function	idi	2.13	2.76	3.63	3.72	3.87	3.87	1						NCU00521	NA
1936	1936	Pa_1_18680	Putative trans-sulfuration enzyme	down	-1.23	-1.49	-2.55	-2.69	-2.6	-2.69	1					53383 , Cys_Met_Meta_PP	NCU00522	YHR112C
1937	1937	Pa_1_18690	Putative Carbohydrate Esterase Family 4	down	1.95	-1.09	-1.68	-2.04	-2.11	-2.11	1					88713 , Polysacc_deac_1	NCU02997	NA
1938	1938	Pa_1_18700	Putative endopolyphosphatase	idi	1.15	-1.02	1.4	2.24	2.6	2.6	1		signalp			56300 , Metallophos	NCU02996	YDR452W
1939	1939	Pa_1_18710	Putative protein of unknown function		-1.26	-1.29	-1.13	1.15	1.19		1						NCU02994	NA
1940	1940	Pa_1_18720	Putative protein of unknown function		1.13	1.11	1.16	1.5	1.53		1						NA	NA
1941	1941	Pa_1_18730	Putative protein of unknown function	down	-1.74	-2.27	-6.91	-8.8	-9.33	-9.33	1					53335 , Methyltransf_11	NCU02988	NA
1942	1942	Pa_1_18740	Putative translation machinery-associated protein 22		-1.69	-1.45	-1.08	-1.2	-1.12		1					SUI1 , 55159	NCU02984	YJR014W
1943	1943	Pa_1_18750	Putative protein of unknown function	down	-1.07	-1.63	-1.35	-2.04	-2.04	-2.04	1						NCU02983	NA
1944	1944	Pa_1_18760	Putative 26S proteasome regulatory subunit RPN10	idi	-1.09	2.01	1.74	1.4	1.26	2.01	1					53300 , UIM	NCU02982	YHR200W
1945	1945	Pa_1_18770	Putative trafficking protein particle complex subunit 4		-1.11	1.31	1.59	1.83	1.96		1					Sybindin , 64356	NCU11085	YDR246W
1946	1946	Pa_1_18780	Putative UDP-N-acetylglucosamine transporter	idi	1.01	1.69	1.88	1.95	2.06	2.06	1						NCU02980	YEL004W
1947	1947	Pa_1_18790	Putative AMP deaminase	idi	-1.03	2.49	2.3	2.21	2.08	2.49	1					A_deamise , 51556	NCU02979	YML035C
1948	1948	Pa_1_18800	Putative cytoskeleton assembly control protein SLA1		-1.08	1.06	-1.01	-1.21	-1.33		1					SHD1 , SH3_1 , 50044 ,	NCU02978	YBL007C
1949	1949	Pa_1_18810	Putative protein of unknown function		-1.07	1.02	-1.12	1.08	1.12		1		signalp			DUF887	NCU02977	YJR116W
1950	1950	Pa_1_18820	Putative protein of unknown function	idi	1.71	1.92	2.59	2.9	2.94	2.94	1						NCU00509	NA
1951	1951	Pa_1_18830	Putative anaphase-promoting complex subunit 2		-1.27	-1.82	-1.67	-1.39	-1.26		1					75632 , Cullin , 46785 ,	NCU00512	YLR127C
1952	1952	Pa_1_18840	Putative protein of unknown function	idi	14.92	8.88	7.62	7.48	6.97	14.92	1	D				56219 , Exo_endo_phos	NCU00684	NA
1953	1953	Pa_1_18850	Putative casein kinase I isoform delta		1.42	1.68	1.4	1.36	1.24		1					56112 , Pkise	NCU00685	YPL204W
1954	1954	Pa_1_18860	Putative protein of unknown function		-1.21	-1.61	-1.39	-1.24	-1.21		1					Pal1	NCU00687	YDR348C
1955	1955	Pa_1_18865	Putative protein of unknown function	down	1.04	-1.92	-2.72	-3.85	-4.31	-4.31	1		signalp	ext			NCU00688	NA
1956	1956	Pa_1_18870	Putative protein of unknown function	idi	4.15	11.62	3.96	3.41	3.39	11.62	1		signalp	ext		82153 , Fasciclin	NCU00695	NA
1957	1957	Pa_1_18880	Putative protein of unknown function	idi	5.22	1.65	1.33	1.34	1.22	5.22	1	E			FT	zf-C2H2	NCU00694	NA
1958	1958	Pa_1_18890	Putative exosome complex exonuclease RRP40		-1.07	-1.96	-1.76	-1.62	-1.59		1						NCU00693	YOL142W
1959	1959	Pa_1_18900	Putative ribosome-associated complex subunit SSZ1	down	1.29	-1.68	-3.14	-3.08	-3.02	-3.14	1					53067 , HSP70	NCU00692	YHR064C
1960	1960	Pa_1_18910	Putative protein of unknown function		-1.01	-1.15	1.5	1.49	1.46		1						NCU00689	YBL086C
1961	1961	Pa_1_18920	Putative ribonucleases P/MRP protein subunit POP1	down	1.56	-3.04	-5.51	-5.22	-4.18	-5.51	1					POPLD , POP1	NCU00690	YNL221C
1962	1962	Pa_1_18930	Putative protein of unknown function		1.1	1.19	1.36	1.49	1.52		1					57850 , zf-C3HC4	NCU00691	NA
1963	1963	Pa_1_18940	Putative CAMP-dependent protein kinase catalytic subunit		-1.14	1.15	1.03	1.08	1.04		1					Pkise , 56112	NCU00682	NA
1964	1964	Pa_1_18950	Putative GTPase-activating protein		-1.14	1.13	1.11	1.18	1.14		1					TBC , 47923	NCU00681	YGR100W
1965	1965	Pa_1_18960	Putative protein of unknown function		1.24	1.35	1.27	1.25	-1.04		1		signalp	ext		WSC	NCU10264	NA
1966	1966	Pa_1_18980	Putative protein of unknown function		-1.16	-1.9	-1.83	-1.75	-1.9		1						NCU02172	NA
1967	1967	Pa_1_18990	Putative 1-phosphatidylinositol-4,5-bisphosphate phosphodiesterase	idi	4.19	2.1	1.69	2	1.87	4.19	1	E				51695 , PI-PLC-Y , PI-PLC-X ,	NCU02175	NA
1968	1968	Pa_1_19000	Putative protein of unknown function	idi	1.07	1.74	2.3	3.57	4.97	4.97	1						NA	NA
1969	1969	Pa_1_19010	Putative protein of unknown function		1.07	1.2	1.28	1.48	1.4		1						NA	NA
1970	1970	Pa_1_19020	Putative protein of unknown function	down	1.37	-2.01	-2.1	1.15	1.65	-2.1	1						NCU02169	YLR003C
1971	1971	Pa_1_19030	Putative protein similar to Krev-1 of Neurospora crassa	down	1	-4.17	-4.54	-4.97	-4.57	-4.97	1					Ras , 52540	NCU02167	YGR152C
1972	1972	Pa_1_19040	Putative protein of unknown function		1.19	-1.11	-1.46	-1.09	-1.07		1						NCU02165	NA
1973	1973	Pa_1_19050	Putative protein of unknown function		-1.41	-1.37	1.17	1.4	1.46		1		signalp				NCU02164	NA
1974	1974	Pa_1_19060	Putative nucleolar protein	down	1.87	-2.31	-8.17	-7.61	-7.18	-8.17	1					54928 , RRM_1	NCU02159	YDL213C
1975	1975	Pa_1_19070	Putative protein similar to RAC1 of Colletotrichum trifolii	down	-1.09	-1.44	-1.91	-2.12	-2.17	-2.17	1					Ras , 52540	NCU02160	NA
1976	1976	Pa_1_19080	Putative protein of unknown function		-1.15	1.15	1.02	-1.26	-1.3		1					47113	NCU02161	NA
1977	1977	Pa_1_19090	Putative COX1 assembly protein Shy1	down	-1.19	-1.53	-1.99	-2.46	-2.37	-2.46	1					SURF1	NCU02162	YGR112W
1978	1978	Pa_1_19100	Putative protein of unknown function		-1.52	-1.73	-1.21	-1.53	-1.57		1					UBX , 54236	NCU02153	YBR273C
1979	1979	Pa_1_19110	Putative protein of unknown function	down	-1.12	-1.21	-1.65	-2.78	-3.26	-3.26	1					CHCH	NA	YMR002W
1980	1980	Pa_1_19120	Putative protein of unknown function		1.08	-1.93	-3.47	-4.23	-3.22		1					C1D	NCU02154	NA
1981	1981	Pa_1_19130	Putative calcium channel		-1	1.37	1.38	1.61	1.79		1						NCU00503	NA
1982	1982	Pa_1_19140	Putative N5-glutamine methyltransferase		-1.18	-1.96	-1.97	-1.86	-1.76		1					53335	NCU00504	YDR140W
1983	1983	Pa_1_19150	Putative small nuclear ribonucleoprotein		1.15	1.29	1.22	1.16	1.08		1					50182 , LSM	NCU00505	YGR074W
1984	1984	Pa_1_19160	Putative protein of unknown function	idi	-1.5	1.1	1.65	2.11	2.38	2.38	1						NCU00506	YMR123W
1985	1985	Pa_1_19170	Putative protein of unknown function		-1.58	-1.94	-1.74	-1.61	-1.48		1						NA	NA
1986	1986	Pa_1_19180	Putative protein of unknown function		-1.12	1.42	1.32	1.22	1.11		1						NCU09070	NA
1987	1987	Pa_1_19190	Putative serine/threonine-protein kinase		-1.38	-1.99	-1.45	-1.72	-1.63		1					56112 , Pkise , Pkise_C ,	NCU09071	YPR111W
1988	1988	Pa_1_19200	Putative protein of unknown function	idi	1.38	3.08	2.86	2.64	2.38	3.08	1						NCU09072	NA
1989	1989	Pa_1_19210	Putative nitrogen catabolic enzyme regulatory protein areA	down	-1.31	-1.39	-2.26	-2.37	-2.89	-2.89	1				FT	GATA , 57716	NCU09068	YFL021W
1990	1990	Pa_1_19220	Putative aldehyde dehydrogenase	down	1.34	-3.2	-5.74	-8.33	-8.94	-8.94	1					53720 , Aldedh	NCU07442	YHR039C
1991	1991	Pa_1_19230	Putative phospholipid-transporting ATPase	idi	1.49	1.31	1.95	2.1	1.89	2.1	1					81660 , 56784 , 81653 , Hydrolase	NCU07443	YER166W
1992	1992	Pa_1_19240	Putative protein of unknown function	idi	1.11	2.95	3.52	4.36	4.79	4.79	1	E					NCU07445	NA
1993	1993	Pa_1_19250	Putative vacuolar ATP synthase subunit E		-1.33	-1.09	-1.05	-1.48	-1.68		1					vATP-synt_E	NCU07446	YOR332W
1994	1994	Pa_1_19260	Putative protein of unknown function		-1.2	-1.41	-1.27	-1.07	-1.01		1		signalp				NCU07447	NA
1995	1995	Pa_1_19270	PaPls1 tetraspanin encoded by the PaPls1 gene	down	-1.13	1.04	-1.45	-2.12	-3.09	-3.09	1						NCU07432	NA
1996	1996	Pa_1_19280	Putative pheromone receptor transcription factor		1.1	1.02	-1.16	-1.43	-1.55		1				FT	SRF-TF , 55455	NCU07430	YMR043W
1997	1997	Pa_1_19290	Putative protein of unknown function	idi	-1.17	-1.45	1.03	1.82	2.3	2.3	1					Ctr	NCU07428	NA
1998	1998	Pa_1_19300	Putative protein of unknown function		1.56	1.13	1.61	1.81	1.71		1				FT	57667 , zf-C2H2	NA	NA
1999	1999	Pa_1_19310	Putative glyoxysomal malate synthase		-1.23	-1.62	-1.79	-1.65	-1.55		1					Malate_synthase , 51645	NCU10007	YNL117W
[truncated: 8,395 more rows]

## Sheet: Table legend
File line	File order
Chr order	gene order on individual chromosomes
Name	gene name
Function	gene function
Cat	gene category: genes specifically expressed during VI (isp), upregulated (idi) or down-regulated (down) only in the SI strain at 26°C compared to T0 with absolute fold-change > or = 2 and Amean(*) >7 and Adj p-value < 0.001. Down* indicates gene totally silenced during the course of VI.
FC_SI T30 vs T0	FC (Fold Change) = R if R>1 ; FC = -1/R if R <1; R = normalized intensity at time 30 mn / normalized intensity at time T0 in SI strain
FC_SI 1hvs T0	FC (Fold Change) = R if R>1 ; FC = -1/R if R <1; R = normalized intensity at time 1h / normalized intensity at time T0 in SI strain
FC_SI 2h vs T0	FC (Fold Change) = R if R>1 ; FC = -1/R if R <1; R = normalized intensity at time 2h / normalized intensity at time T0 in SI strain
FC_SI 3h vs T0	FC (Fold Change) = R if R>1 ; FC = -1/R if R <1; R = normalized intensity at time 3h / normalized intensity at time T0 in SI strain
FC_SI 4h vs t0	FC (Fold Change) = R if R>1 ; FC = -1/R if R <1; R = normalized intensity at time 4h / normalized intensity at time T0 in SI strain
FC max	Maximal Fold Change of idi and down genes
CHR	chromosome 1-7
Cluster	expression cluster A-H
Signal_P	signalp : presence of a putative signal peptide as predicted (data extracted from http://pedant.gsf.de/)
Extracell	extracellular localisation as predicted by FunsecKB (http://proteomics.ysu.edu/secretomes/fungi.php)
FT	FT : putative transcription factor
Domain	Domain (data extracted from http://pedant.gsf.de/).
ortho_N_crassa	ortholog name
ortho_S_cerevisiae	ortholog name
(*) : Amean = mean of log of normalized intensities in the two compared conditions
