# Supplementary material for: The Transcriptional Response to Nonself in the Fungus Podospora anserina
Source: G3 (Bethesda). 2013 Jun 1;3(6):1015–30. doi: 10.1534/g3.113.006262 (PMC3689799; doi:10.1534/g3.113.006262)
Supplement: Supporting Information [file supp_g3.113.006262_TableS2.xls]

## Sheet: Feuil1
cluster number (antismash numbering)	cluster type	gene identification	annotation	max Fold Change
cluster 4	NRPS-like
		Pa_4_1560	Putative NmrA-like protein	8.07
		Pa_4_1570	Putative multidrug efflux system protein	4.62
		Pa_4_1580	Putative intergral membrane protein related to GPCR	7.68
		Pa_4_1590	Putative O-methyltransferase	20.18
		Pa_4_1600	Putative Cytochrome P450 protein	16.5
		Pa_4_1610	Putative polyketide synthase / Acyl-coenzyme A synthetases/AMP-(fatty) acid ligases	5.32
		Pa_4_1620	Putative O-methyltransferase	12.89
		Pa_4_1625	Putative protein with EthD domain PF07110	6.39
cluster 7	type I PKS
		Pa_5_2090	Putative polyketide synthase	39.25
		Pa_5_2100	Putative Serine hydrolase (FSH1) (DUF341 oxydoreductase)	128.9
		Pa_5_2105	C6 zinc) binuclear cluster DNA-binding domain	2.34
		Pa_5_2110	NAD dependent epimerase/dehydratase	4.33
		Pa_5_2120	Endoribonuclease L-PSP (related to Ygjf)	3.13
		Pa_5_2130	Putative Cytochrome P450 protein	1.52
cluster 10	type I PKS
		Pa_5_340	KAP NTPase	1.43
		Pa_5_350	Putative integral membrane protein related to Pa_5_1580	16.44
		Pa_5_360	Putative bifunctional P-450:NADPH-P450 reductase	34.25
		Pa_5_370	Putative MSF transporter	93.11
		Pa_5_380	Putative polyketide synthase	47.87
		Pa_5_390	Putative protein of unknown function	7.72
		Pa_5_400	Putative protein of unknown function	100.7
		Pa_5_404	related FAD-dependent oxidoreductases	8.74
cluster 13	type I PKS
		Pa_5_7720	putative protein with FAD_binding_3	2.17
		Pa_5_7730	p450 (N-ter)	3.28
		Pa_5_7740	p450 (C-ter)	6.9
		Pa_5_7750	Putative polyketide synthase	11.27
		Pa_5_7753	Putative protein of unknown function	1.05
		Pa_5_7755	Putative protein of unknown function	1.35
		Pa_5_7760	Putative cation-transporting ATPase	4.05
cluster 18	nrps
		Pa_5_10950	Putative protein of unknown function	2.26
		Pa_5_10957	Putative protein of unknown function	7.82
		Pa_5_10970	Putative thiamine pyrophosphokinase	30.91
		Pa_5_10980	Putative protein of unknown function	3.06
		Pa_5_10990	Putative protein of unknown function	1.21
		Pa_5_11090	Putative 8-O-methyltransferase	4.39
cluster 28	type I PKS-type III PKS hybrid cluster
		Pa_6_7300	Putative Protein similar to C3H1.06c of Schizosaccharomyces pombe	6.86
		Pa_6_7310	Putative Cytochrome P450 protein	1.65
		Pa_6_7320	Putative DNA repair protein	2.16
		Pa_6_7330	Putative Chalcone synthase	4.91
		Pa_6_7340	Putative polyketide synthase	5.62
		Pa_6_7345	Putative protein of unknown function	35.1
cluster 31	type I PKS
		Pa_2_6800	Putative pisatin demethylase	2.5
		Pa_2_6810	Putative protein of unknown function	181.32
		Pa_2_6815	Putative protein of unknown function	1.17
		Pa_2_6820	Putative epidermal growth factor receptor substrate 15	28.99
		Pa_2_6830	Putative protein of unknown function	15.15
		Pa_2_6840	Putative pisatin demethylase	24.22
		Pa_2_6850	Putative polyketide synthase	9.41
		Pa_2_6860	Putative protein of unknown function	0.06
		Pa_2_6870	Putative sterigmatocystin biosynthesis peroxidase	19.8
		Pa_2_6880	Putative protein of unknown function	3.81
		Pa_2_6890	Putative protein of unknown function	17.32
cluster 32	type I PKS
		Pa_2_7310	Putative fatty acid synthase subunit alpha	1.94
		Pa_2_7320	Putative sterigmatocystin biosynthesis lipase/esterase	2.27
		Pa_2_7330	Putative short-chain dehydrogenase/reductase	3.04
		Pa_2_7340	Putative averantin oxidoreductase	8.74
		Pa_2_7350	Putative protein of unknown function	2.84
		Pa_2_7360	Putative sterigmatocystin biosynthesis regulatory protein	1.45
		Pa_2_7370	Putative aflatoxin biosynthesis ketoreductase nor-1	1.65
		Pa_2_7380	Putative protein of unknown function	8.48
		Pa_2_7390	Putative sterigmatocystin biosynthesis peroxidase similar to stcC of Aspergillus nidulans	56.13
		Pa_2_7400	Putative sterigmatocystin biosynthesis P450 monooxygenase	1.63
		Pa_2_7410	Putative polyketide synthase	1.99
		Pa_2_7420	Putative sterigmatocystin biosynthesis protein similar to STCO of Aspergillus nidulans	1.78
		Pa_2_7430	Putative sterigmatocystin 8-O-methyltransferase	1.49
		Pa_2_7440	Putative sterigmatocystin biosynthesis protein similar to STCQ of Aspergillus nidulans	2.31
		Pa_2_7450	Putative protein of unknown function	2.63
cluster 35	hybrid nrps pks cluster
		Pa_1_5210	Putative dual specificity polyketide synthase/Non ribosomal peptide synthase	12.49
		Pa_1_5220	Putative alpha/beta hydrolase	30.47
		Pa_1_5230	Putative efflux pump	8.52
		Pa_1_5240	Putative protein of unknown function	4.32
		Pa_1_5250	Putative protein of unknown function	6.05
