# Supplementary material for: The Transcriptional Response to Nonself in the Fungus Podospora anserina
Source: G3 (Bethesda). 2013 Jun 1;3(6):1015–30. doi: 10.1534/g3.113.006262 (PMC3689799; doi:10.1534/g3.113.006262)
Supplement: Supporting Information [file supp_g3.113.006262_TableS3.xls]

## Sheet: Feuil1
gene	annotation	max. Fold Change
Pa_5_7240	putative protein with O methyltransferase and FeOc domain	401.34
Pa_7_4970	putative Epoxide hydrolase problably involved in detoxification	310.27
Pa_4_4500	putative small extracellular protein	203.67
Pa_2_6810	putative small extracellular protein cys-rich protein related to betagamma crystallin	181.32
Pa_3_10000	patatin-like phospholipase	171.34
Pa_6_160	putative protein with ANK repeats	140.92
Pa_2_10320	putative AAA+ ATPase	140.24
Pa_1_11560	small putative orphan protein	137.62
Pa_5_240	HET domain protein	135.88
Pa_5_2100	putative esterase lipase	128.9
Pa_4_3935	putative protein with ANK repeats	123.77
Pa_1_5740	putative tyrosinase	120.12
Pa_5_3610	aspartyl protease	113.53
Pa_3_10010	putative Ammonium transporter	110.17
Pa_0_1190	putative molybdenum cofactor sulfurase	108.38
Pa_1_24230	putative transmembrane protein with MARVEL domain	106.2
Pa_2_14070	putative protein with DUF567	103.57
Pa_7_340	peptidase_S41 (PF03572)	103.06
Pa_5_400	putative protein	100.7
Pa_4_440	HET domain protein	100.36
Pa_5_8000	STAND protein	93.5
Pa_5_370	putative protein of major facilitator superfamily	93.11
Pa_1_18060	putative protein with PB00785	90.22
Pa_5_5260	PaTrk-2 Potassium transporter encoded by the Patrk-2 gene	86.58
Pa_2_3690	putative protein	85.72
Pa_2_13670	putative protein with PB007380	85.49
Pa_5_6880	peptidase S8	83.44
Pa_7_3930	putative protein with fungal Zn(2)-Cys(6) binuclear cluster domain	80.16
Pa_7_3090	small putative protein (75 aa) with two up regulated paralogs	79.1
Pa_6_6475	putative protein	76.77
Pa_2_14110	CAS-like superfamily taurine dioxygenase	76.02
Pa_3_9710	HET domain protein	74.52
Pa_3_1710	AOX1 Alternative oxidase mitochondrial precursor encoded by the AOX gene	73.71
Pa_1_22390	putative protein related to MSF	72.54
Pa_1_3090	ras-like GTPase, dynamin	70.46
Pa_4_1100	putative protein of p450 superfamily	68.26
Pa_1_8770	putative protein with RING finger domain IBR-domain	68.15
Pa_6_10920	proline specific peptidase	67.51
Pa_6_5870	putative protein of G-patch superfamily	66.54
Pa_4_980	putative protein related to DnaK Hsp70	65.98
Pa_3_2920	IDI-1 precursor of cell wall protein encoded by the idi-1 gene	65.3
Pa_5_2520	putative protein	63.7
Pa_4_860	putative esterase lipase	63.22
Pa_6_4810	putative protein with PB000794	61.96
Pa_4_7095	putative orphan protein	61.2
Pa_1_4560	putative protein related to hsp70 Kar2/BIP	60.99
Pa_4_8300	putative protein with BCS1 domain and Ploop	60.45
Pa_5_11040	putative 8-O-methyltransferase	60.05
Pa_6_60	CorA-like Mg2+ transporter protein	59.29
Pa_7_3350	putative protein	58.88
Pa_1_16360	putative carotenoid dioxygenase	58.04
Pa_7_3420	Putative signal peptidase complex catalytic subunit SEC11C	57.92
Pa_2_7390	putative protein of peroxydase superfamily	56.13
Pa_7_490	Putative laccase precursor	55.99
Pa_4_5440	Nudix hydrolase	55.18
Pa_4_6090	STAND protein related to het-eN of N. haematococca	53.64
Pa_6_2325	small extracellular cys-rich protein	53.21
Pa_1_24650	P-loop cdc48-like, protease Zn dependent	52.84
Pa_5_5280	putative small orphan protein	52.84
Pa_2_700	putative protein with F-box	52.2
Pa_2_14160	putative protein related to MSF	52.18
Pa_3_9850	putative High-affinity methionine permease	51.48
Pa_7_2225	putative protein with PB000896	50.72
Pa_1_410	putative protein with DUF1399	49.06
Pa_6_10510	putative protein AAA ATPase domain	48.4
Pa_5_380	putative polyketide synthase	47.87
Pa_2_8165	putative protein with PB012904	47.76
Pa_1_21670	putative STAND protein with NACHT domain and N-terminal PB08948	47.35
Pa_3_925	F0F1 ATP synthase subunit alpha	47.2
Pa_4_4520	terpene cyclase	46.97
Pa_5_1580	putative protein	46.93
Pa_2_13530	putative protein with DUF1399	46.88
Pa_4_540	cytochrome P450	46.7
Pa_2_4500	putative protein with alpha-ketoglutarate decarboxylase domain also found as N-term domain of STAND protein	46.23
Pa_1_3485	putative protein with PB002568 and PAEEEQ repeats	45.79
Pa_6_10480	small putative protein (106 aa)	44.95
Pa_7_4200	putative laccase precursor	44.76
Pa_5_6240	trypsin-like peptidase	44.58
Pa_5_11010	NRPS-like enzyme	44.44
Pa_0_760	putative protein with lipocalin domain and a up regulated paralog	43.88
Pa_3_1436	putative protein	43.81
Pa_5_12570	HET domain protein	43.53
Pa_5_3912	putative small cys-rich extracellular protein with Killer toxin Kp4 domain	42.76
Pa_2_11720	beta 1-3 glucanase	42.59
Pa_6_8110	putative protein with MAEVA N-terminus	42.37
Pa_1_14270	putative protein of oxidoreductase family with NAD-binding Rossmann fold	42.15
Pa_3_5895	putative miro-like protein (ras-like GTP binding protein)	42.14
Pa_2_4490	putative protein with TPR	41.92
Pa_4_5880	putative small orphan protein (61 aa)	41.46
Pa_1_290	putative protein with PB14704	40.86
Pa_2_7170	putative glycosyltransferase probably involved in cell wall biogenesis	40.8
Pa_6_9450	putative small cys-rich protein (30 aa) related to Ptu toxin	39.85
Pa_4_530	putative smc domain	39.57
Pa_5_12650	FAD-dependent oxidase	39.56
Pa_5_2160	putative protein with PNP UDP_1 domain	39.56
Pa_5_2090	putative PKS	39.25
Pa_5_7590	putative protein with RNA cyclase domain	39.22
Pa_7_7160	putative protein	39.04
Pa_1_540	putative protein with PB011319	38.48
Pa_3_980	putative small protein	38.44
