# Supplementary material for: The Transcriptional Response to Nonself in the Fungus Podospora anserina
Source: G3 (Bethesda). 2013 Jun 1;3(6):1015–30. doi: 10.1534/g3.113.006262 (PMC3689799; doi:10.1534/g3.113.006262)
Supplement: Supporting Information [file supp_g3.113.006262_TableS4.xls]

## Sheet: Feuil1
Pfam-A identification	Pfam-A designation	function	Colonne1	number of down regulated genes with Pfam-A	total number of genes with pfam-A	fraction of down regulated genes	p-value
PF01926.18	MMR_HSR1	50S ribosome-binding GTPase	ribosome	10	12	0.833333	0.0000207
PF00270.24	DEAD	DEAD/DEAH box helicases are a family of proteins whose purpose is to unwind nucleic acids	ribosome	23	46	0.5	0.0000841
PF00493.18	MCM	helicase complex has a role in both the initiation and the elongation phases of eukaryotic DNA replication	replication	6	6	1	0.000167
PF01248.21	Ribosomal_L7Ae	Ribosomal L8-A and L8-B from fungi	ribosome	5	5	1	0.000714
PF04427.13	Brix	a eukaryotic RNA binding domain unique to a superfamily of proteins required for ribosome biogenesis	ribosome	5	5	1	0.000714
PF00266.14	Aminotran_5	This domain is found in amino transferases, and other enzymes		7	10	0.7	0.0024
PF00153.22	Mito_carr	Mitochondrial carriers are proteins from the solute carrier family which transfers molecules across the membranes of the mitochondria	mitochondria	17	37	0.459459	0.0028
PF00156.22	Pribosyltran	Phosphoribosyl transferase		6	8	0.75	0.0030
PF00487.19	FA_desaturase	A fatty acid desaturase is an enzyme that removes two hydrogen atoms from a fatty acid, creating a carbon/carbon double bond		6	8	0.75	0.0030
PF00326.16	Peptidase_S9	peptidase domain		5	6	0.833333	0.0034
PF13489.1	Methyltransf_23	Methyltransferase domain		13	26	0.5	0.0038
PF00271.26	Helicase_C	unwinding of nucleic acid, ribosome function	ribosome	28	75	0.373333	0.0087
PF07687.9	M20_dimer	Peptidase dimerisation domain		5	7	0.714286	0.0097
PF14310.1	Fn3-like	Fibronectin type III-like domain		5	7	0.714286	0.0097
PF01053.15	Cys_Met_Meta_PP	Cys/Met metabolism PLP-dependent enzyme family is a family of proteins including enzymes involved in cysteine and methionine metabolism		5	7	0.714286	0.0097
PF10294.4	Methyltransf_16	Putative methyltransferase		5	7	0.714286	0.0097
