# Supplementary material for: The Transcriptional Response to Nonself in the Fungus Podospora anserina
Source: G3 (Bethesda). 2013 Jun 1;3(6):1015–30. doi: 10.1534/g3.113.006262 (PMC3689799; doi:10.1534/g3.113.006262)
Supplement: Supporting Information [file supp_g3.113.006262_TableS5.xls]

## Sheet: Feuil1
CAZy family	UP	DOWN	Total
CE1	1	5	13
CE3	3	2	7
CE4	1	1	5
CE5		4	7
CE8		1	1
CE9			1
CE12		1	1
CE15	1		2
CE16		1	1
CEnc		1	2
Total carbohydrate esterases	6	16	40
GH1		1	1
GH2	2	3	7
GH3		5	11
GH5		5	12
GH6			4
GH7		2	6
GH10		4	8
GH11		1	6
GH12	1	1	2
GH13	1	4	9
GH15	1	2	3
GH16	5	2	12
GH17	1	1	4
GH18	5	1	19
GH20		1	1
GH24			1
GH26		1	1
GH27		1	2
GH30			3
GH31		2	5
GH35			1
GH36			1
GH37		1	2
GH38		1	1
GH43		6	10
GH45		1	2
GH47	1	4	9
GH51		1	1
GH53			1
GH55	1	2	7
GH61	1	7	33
GH62		2	2
GH63		1	1
GH64		1	1
GH67		1	1
GH71	1	1	3
GH72		3	6
GH74		1	1
GH75	1		1
GH76	3	1	9
GH78			1
GH79		1	3
GH81			1
GH92		1	2
GH93			3
GH94			1
GH114		1	1
GH115	1	2	3
GH125			3
GH128	1	1	3
GH131			3
GHnc		2	4
Total glycosides hydrolases	26	79	238
GT1	4		8
GT2	4	3	16
GT3		1	1
GT4		1	5
GT5	1		2
GT8		2	3
GT15		1	5
GT17			1
GT20		1	3
GT21			1
GT22		2	4
GT25	1		1
GT31	2		5
GT32	1	1	5
GT33			1
GT34		1	2
GT35			1
GT39		1	3
GT41			1
GT48		1	1
GT50			1
GT55	1		1
GT57		1	2
GT58			1
GT59		1	1
GT62	1		3
GT66			1
GT69			3
GT76			1
GT90			3
GTnc	1		2
Total glycosyl transferases	16	17	88
PL1			4
PL3			2
PL4		1	1
Total polysaccharides lyases	0	1	7
CBM1	1	13	29
CBM6			1
CBM18	5	3	17
CBM20		2	3
CBM21		1	1
CBM24			1
CBM35		2	2
CBM42		1	1
CBM43		1	1
CBM48		1	3
CBM50	4	1	10
CBM52		1	2
CBMnc		1	1
Total CBM proteins	10	27	72
