# Supplementary material for: The Transcriptional Response to Nonself in the Fungus Podospora anserina
Source: G3 (Bethesda). 2013 Jun 1;3(6):1015–30. doi: 10.1534/g3.113.006262 (PMC3689799; doi:10.1534/g3.113.006262)
Supplement: Supporting Information [file supp_g3.113.006262_TableS6.xls]

## Sheet: 173 up Podospora Neurospora
P. anserina gene designation	function	max. fold change in P. anserina	max. fold change in N. crassa (Hutchinson et al. 2009)	N.crassa gene designation
Pa_0_1410	Putative protein of unknown function	25.44	4.53	NCU08792
Pa_0_420	Putative Glycosyltransferase Family 25	5.27	5.97	NCU05138
Pa_1_10360	Putative Mitochondrial protein import protein MAS5	2.28	3.49	NCU07414
Pa_1_10720	Putative protein of unknown function ANK	2.84	6.98	NCU08603
Pa_1_11110	Putative protein of unknown function MFS general substrate transporter	2.55	6.71	NCU03107
Pa_1_11380	Putative calcium-independent phospholipase A2-gamma	4.65	3.92	NCU09244
Pa_1_11530	Putative nuclear elongation and deformation protein	5.04	4.50	NCU03137
Pa_1_11890	Putative WASP-interacting protein-like protein vrp1p	2.19	3.69	NCU03089
Pa_1_12250	Putative proteasome subunit beta type	2.44	2.48	NCU09309
Pa_1_12330	Putative Sel1-repeat protein	2.36	3.01	NCU09322
Pa_1_1250	Putative protein of unknown function	2.95	4.10	NCU02886
Pa_1_12620	Putative ubiquitin-like protein SMT3 precursor	4.82	3.33	NCU09813
Pa_1_12730	Putative Drebrin-like protein	2.9	2.41	NCU10073
Pa_1_1350	Putative hydrolase nudix	5.21	75.69	NCU02895
Pa_1_13720	Putative protein with HLH DNA-binding domain	16.12	2.90	NCU02724
Pa_1_13770	Putative Pre-mRNA-processing factor 31	2.28	2.51	NCU02716
Pa_1_14000	Putative 30 kDa heat shock protein	4.18	8.10	NCU09364
Pa_1_14320	Putative ATP-dependent helicase	5.13	6.90	NCU00631
Pa_1_14890	SPA1 ortholog	2.77	6.15	NCU00627
Pa_1_15130	Putative heat shock 70 kDa protein	2.48	7.05	NCU00573
Pa_1_15330	Putative membrane transport protein	2.77	6.84	NCU00589
Pa_1_15790	Putative protein with PAN domain	5.35	2.47	NCU03003
Pa_1_15950	Putative protein of unknown function	2.32	4.75	NCU07345
Pa_1_16400	Putative copper transport protein	2.64	2.41	NCU00830
Pa_1_16860	Putative zinc finger protein	3.78	2.09	NCU02666
Pa_1_17390	Putative rho1 guanine nucleotide exchange factor 3	2.02	2.38	NCU02131
Pa_1_1790	Putative protein of unknown function Golgi apparatus membrane protein	3.7	11.52	NCU00899
Pa_1_18790	Putative AMP deaminase	2.49	2.08	NCU02979
Pa_1_18840	Putative protein of unknown function Endonuclease/Exonuclease/phosphatase family	14.92	2.03	NCU00684
Pa_1_18870	Putative protein of unknown function fasciclin cell adhesion	11.62	2.42	NCU00695
Pa_1_18880	Putative protein of unknown function C2H2-type zinc finger	5.22	26.14	NCU00694
Pa_1_18990	Putative 1-phosphatidylinositol-4,5-bisphosphate phosphodiesterase	4.19	25.74	NCU02175
Pa_1_19230	Putative phospholipid-transporting ATPase	2.1	2.12	NCU07443
Pa_1_19360	Putative WASP-like protein las17p	2.53	6.32	NCU07438
Pa_1_19630	Putative ferric reductase transmembrane component	3.69	3.50	NCU02009
Pa_1_20110	Putative mitochondrial methylcrotonoyl-CoA carboxylase beta chain precursor	4.71	8.01	NCU02127
Pa_1_20610	Putative autophagy-related protein 3	2.54	4.21	NCU01955
Pa_1_21260	Putative response regulator mcs4	2.16	4.18	NCU01895
Pa_1_22130	Putative protein of unknown function SWIRM domain	5.73	3.76	NCU01862
Pa_1_22160	Putative lactonohydrolase	2	3.53	NCU01866
Pa_1_22240	Putative protein of unknown function Inhibitor of apoptosis-promoting Bax1	4.33	2.48	NCU02463
Pa_1_2260	Putative deubiquitination-protection protein	2.15	4.79	NCU03028
Pa_1_22920	Putative protein of NDT80 / PhoG like DNA-binding family	2.91	2.85	NCU09915
Pa_1_23890	Putative Cullin-1	3.08	2.90	NCU05204
Pa_1_23910	mito K+/H+ transporter YDL183Cp	5.54	66.08	NCU05202
Pa_1_2860	Putative protein of unknown function 7 transmembrane receptor G-coupled receptor	2.15	8.13	NCU03253
Pa_1_2990	Putative protein of unknown function Glycosyl transferase family group 2	2.63	4.21	NCU03240
Pa_1_3090	Putative GTPase	70.46	133.82	NCU05693
Pa_1_3250	Putative protein of unknown function AB_hydrolase	5.93	3.84	NCU02065
Pa_1_3590	Putative protein of unknown function GPI	2.28	2.65	NCU09133
Pa_1_3780	Putative protein with acetyltransferase (GNAT) domain	2.81	7.05	NCU08390
Pa_1_4160	Putative protein with LYAR-type C2HC zinc finger	2.37	3.67	NCU03274
Pa_1_4230	Putative 3-hydroxyanthranilate 3,4-dioxygenase	3.57	3.28	NCU03282
Pa_1_4840	Putative pyrazinamidase/nicotinamidase	6.29	2.41	NCU00713
Pa_1_5700	Putative potassium transporter	3.36	3.24	NCU00790
Pa_1_6250	Putative protein of unknown function DNAJ and glycine zipper transmembrane domain	2.92	19.10	NCU02491
Pa_1_6280	Putative protein of unknown function CorA metal ion transporter	3.38	10.05	NCU00699
Pa_1_6320	Putative protein of unknown function	2.28	6.23	NCU02945
Pa_1_6350	Putative protein with PfamB PB003558	2.22	4.61	NCU02952
Pa_1_680	Putative protein with WW domain	2.16	7.07	NCU09881
Pa_1_6820	Putative Glycosyltransferase Family 1	2.52	4.74	NCU07473
Pa_1_6930	Putative protein of unknown function SUR7 (rvs, endocytosis)	4.12	5.72	NCU07491
Pa_1_7850	Putative protein of unknown function Putative GTPase activating protein for Arf domain BAR PH domain	4.59	2.47	NCU02830
Pa_1_8110	Putative protein of unknown function chitin synthesis regulation Rcr1p	2.9	18.12	NCU08621
Pa_1_9400	Putative ubiquitin-conjugating enzyme E2-18 kDa	5.36	3.59	NCU09122
Pa_1_9410	Putative calcium/calmodulin-dependent protein kinase	5.31	17.07	NCU09123
Pa_2_1040	Putative Glycosyltransferase Family 2	2.78	2.57	NCU03611
Pa_2_11510	Putative Mitochondrial chaperone BCS1	6.86	4.71	NCU03767
Pa_2_11585	Putative protein of unknown function	2.38	2.29	NCU03773
Pa_2_12370	Putative N-terminal kinase-like protein	2.19	2.01	NCU04279
Pa_2_1410	Putative mitochondrial metalloendopeptidase OMA1	3.03	2.04	NCU01041
Pa_2_1930	Putative meiotically up-regulated gene protein cdc50 domain	2.13	2.46	NCU01165
Pa_2_2110	Putative plasma membrane proteolipid 3	4.33	6.32	NCU06660
Pa_2_2550	Putative microsomal glutathione S-transferase 3	2.16	8.43	NCU01320
Pa_2_3070	Putative protein of unknown function C2H2-type zinc finger	7.57	2.29	NCU04619
Pa_2_3570	Putative ketohexokinase	3.15	3.26	NCU03742
Pa_2_3990	Putative serine/threonine-protein kinase	2.01	9.62	NCU04143
Pa_2_4320	Putative protein similar to YBR042C of Saccharomyces cerevisiae Phospholipid acyltransferase	6.6	9.48	NCU07741
Pa_2_460	Putative protein similar to CECR1 of Danio rerio ( Adenosine/AMP deaminase)	5.2	4.54	NCU04642
Pa_2_6010	Putative cholesterol oxidase precursor	18.36	2.78	NCU01193
Pa_2_6060	Putative t-SNARE affecting a late Golgi compartment protein	2.06	2.71	NCU01199
Pa_2_6250	Putative transport protein similar to trs31 of Schizosaccharomyces pombe Transport protein particle (TRAPP) component	2.39	2.32	NCU08874
Pa_2_690	Putative oxysterol-binding protein	3.68	19.54	NCU04610
Pa_2_740	Putative multiprotein-bridging factor 1	2.4	5.66	NCU01422
Pa_2_8500	Putative protein of unknown function MARVEL domain	2.12	5.69	NCU09527
Pa_2_9500	Putative protein of unknown function MARVEL domain	3.69	3.60	NCU03735
Pa_3_11530	Putative AAA family ATPase	4.11	25.12	NCU09357
Pa_3_1720	Putative Transcriptional regulator	5.7	9.24	NCU07952
Pa_3_1760	Putative MFS transporter	2	4.42	NCU07938
Pa_3_3420	Putative Neuronal calcium sensor 1 EF hand calcium binding	3.42	18.16	NCU04379
Pa_3_3780	Putative Thioesterase superfamily member	2.06	3.14	NCU05244
Pa_3_4180	Putative protein of unknown function protein kinase	2.04	6.29	NCU05260
Pa_3_5250	PaATG8	3.53	4.02	NCU01545
Pa_3_5630	Putative hydrophobin precursor	2.28	2.20	NCU08457
Pa_3_610	Putative protein of unknown function	2.04	34.19	NCU09355
Pa_3_6750	Putative protein of unknown function short conserved peptide no signal peptide 4F5 protein	2.6	19.91	NCU01698
Pa_3_6910	Putative protein with WW domain	6.43	8.09	NCU01645
Pa_3_8160	Putative cholinesterase	2	2.18	NCU01839
Pa_3_8250	Putative protein related to Ecl1 life span regulatory factor	3.38	5.61	NCU01835
Pa_3_9350	Putative protein with calcipressin domain	12.6	38.31	NCU01504
Pa_3_9840	Putative protein with C2H2 type zinc-finger	20.23	4.18	NCU05381
Pa_3_9970	Putative protein with PfamB PB001467	27.01	40.95	NCU05922
Pa_4_160	Putative Ubiquitin carboxyl-terminal hydrolase / Isopeptidase T	3.21	2.29	NCU05777
Pa_4_2340	Putative Fimbrin	2.32	4.38	NCU03992
Pa_4_3600	Putative protein of unknown function Von Willebrand factor type A domain	26.43	3.87	NCU05555
Pa_4_4050	Putative protein of unknown function NRDE protein	2.49	2.29	NCU05525
Pa_4_4110	Putative Fumarylacetoacetase	4.01	2.13	NCU05537
Pa_4_4670	Putative dehydrogenase	2.96	2.47	NCU07080
Pa_4_4700	Putative Eukaryotic aspartyl protease	2.04	7.28	NCU07063
Pa_4_4960	Putative ATP-dependent DNA helicase	4.92	3.66	NCU09793
Pa_4_5050	Putative protein of unknown function	5.66	8.17	NCU05649
Pa_4_5220	Putative Proteasome component	2	2.04	NCU05942
Pa_4_5280	Putative Beta-lactamase	6.61	2.12	NCU05931
Pa_4_5960	Putative Serine/Threonine protein kinase	2.61	3.23	NCU05638
Pa_4_6080	Putative protein of unknown function Cyclin, N-terminal domain	2.9	10.13	NCU04847
Pa_4_6450	Putative protein with fungal Zn(2)-Cys(6) binuclear cluster domain	6.08	3.94	NCU03931
Pa_4_6540	Putative long-chain-fatty-acid--CoA ligase	4.36	4.71	NCU03929
Pa_4_6560	Putative vacuolar protein sorting-associated protein 27	2.4	3.93	NCU04015
Pa_4_6870	Putative protein with alpha/beta hydrolase fold	2.12	8.72	NCU07059
Pa_4_7230	Putative transporter	2.44	4.31	NCU04021
Pa_4_7670	Putative protein of unknown function	6.94	7.42	NCU04049
Pa_4_7680	Putative Adenosine deaminase-related growth factor	9.37	6.15	NCU04048
Pa_4_7790	Putative Ubiquitin	2.12	2.01	NCU05995
Pa_4_7850	Putative Glycosyltransferase	2.55	5.25	NCU04038
Pa_5_3290	Putative Glycoside Hydrolase Family 18	3.76	34.86	NCU04554
Pa_5_3647	small putative protein with signal peptide	2.26	3.08	NCU08680
Pa_5_4220	Putative protein with DUF3632	2.33	3.51	NCU03329
Pa_5_4640	Putative protein of unknown function C2 domain targeting proteins to the cell membrane	2.75	16.46	NCU02244
Pa_5_5270	FK506-binding protein 2 precursor	4.96	3.02	NCU02455
Pa_5_5550	Autophagy-related protein 9	2.83	2.57	NCU02422
Pa_5_5660	Putative protein of unknown function PB009731	6.75	9.41	NCU02390
Pa_5_5940	Putative metacaspase-1 precursor	2.55	4.01	NCU02400
Pa_5_6280	Putative chitin synthase regulatory factor	2.33	4.74	NCU02351
Pa_5_6920	Putative protein with ADP-ribosylglycohydrolase domain	4.34	3.36	NCU09284
Pa_5_8000	Putative protein with NACHT domain and pfam-B 4292 and 8948	93.5	7.69	NCU09760
Pa_5_8410	Putative protein with Mog1 domain	2.48	39.80	NCU06875
Pa_5_9000	Putative vacuolar protease A precursor	2.16	5.16	NCU02273
Pa_5_940	Putative protein of unknown function SYLF domain (also called DUF500), a novel lipid-binding module	4.62	24.36	NCU05881
Pa_5_9630	Putative phosphatidylinositol-4-phosphate 5-kinase	2.36	8.65	NCU02295
Pa_6_10620	Putative Protein similar to C4G9,14 of Schizosaccharomyces pombe Mpv17 / PMP22 family	4.05	2.09	NCU07915
Pa_6_11010	Putative GNAT family acetyltransferase	3.78	5.50	NCU09914
Pa_6_11740	Putative similar to RNA-binding post-transcriptional regulator cip2 of Schizosaccharomyces pombe	2.14	2.63	NCU05343
Pa_6_1260	Putative Adenylyl cyclase-associated protein	2.18	2.79	NCU08008
Pa_6_1880	Putative Transcription initiation factor IIA small chain	4.11	4.78	NCU09748
Pa_6_2760	Putative protein with signal peptide and pfam-B 9008	3.26	4.69	NCU07695
Pa_6_2790	Putative Vacuolar cation/proton exchanger	26.03	3.33	NCU07711
Pa_6_4800	SPA17 ortholog	13.43	11.32	NCU03433
Pa_6_5830	Putative protein of unknown function	2.63	3.92	NCU06387
Pa_6_6150	Putative Dicer-like protein	2.19	2.16	NCU08270
Pa_6_6330	Putative NADPH dehydrogenase	2.1	2.23	NCU04452
Pa_6_6730	Putative HET domain protein of unknown function	5.01	4.17	NCU07241
Pa_6_8420	Putative Mitochondrial precursor Short/branched chain specific acyl-CoA dehydrogenase	3.29	3.02	NCU06543
Pa_6_900	Putative tRNA ligase	5.07	15.23	NCU04410
Pa_6_9390	Putative protein of unknown function F-box like	2.12	8.80	NCU07257
Pa_6_9540	Putative cytochrome b-561 / ferric reductase transmembrane domain protein of unknown function	6.8	4.93	NCU07254
Pa_6_9890	Putative Inositol polyphosphate kinase	8.66	55.24	NCU06315
Pa_6_9910	Putative Protein SNA2	2.53	5.07	NCU06317
Pa_7_10220	Putative protein of unknown function Zinc finger, C3HC4 type (RING finger)	2	2.22	NCU06437
Pa_7_10740	Putative C6 Zinc finger domain containing protein	5.85	11.03	NCU00180
Pa_7_1120	Putative stress responsive A/B Barrel domain protein of unknown function	2.58	8.29	NCU09182
Pa_7_2750	Putative ribonuclease	4.93	2.71	NCU00232
Pa_7_3270	Putative signal recognition particle receptor subunit beta	2.06	2.27	NCU08217
Pa_7_4670	Putative protein of unknown function Isopenicillin N synthase and related dioxygenases	2.89	2.96	NCU07539
Pa_7_5920	Putative protein of unknown function Alpha/beta hydrolase family	11.19	2.48	NCU00161
Pa_7_6100	Putative PAN domain protein of unknown function	7.51	2.11	NCU00291
Pa_7_6220	Putative NAD-specific glutamate dehydrogenase	2.86	12.84	NCU00461
Pa_7_6380	Putative phosphatase 2C homolog 1 PP2C1	2.91	4.53	NCU00434
Pa_7_6780	Putative cAMP-specific 3',5'-cyclic phosphodiesterase	2.4	5.61	NCU00478
Pa_7_7010	Putative protein of unknown function	3.3	3.45	NCU09017
Pa_7_7630	Putative eukaryotic translation initiation factor 6	2.21	2.77	NCU09004
Pa_7_7730	Putative UV excision repair protein rhp23	3.35	4.60	NCU07542
Pa_7_7770	Putative leptomycin B resistance protein	3.08	2.52	NCU07546
Pa_7_9940	Putative protein of unknown function	9.39	6.81	NCU06443

## Sheet: 480 Down Podospora Neurospora
P. anserina gene designation	function	max. fold change in P. anserina	max. fold change in N. crassa (Hutchinson et al. 2009)	N. crassa gene designation
Pa_7_6910	Putative fatty acid elongation protein	3.34	4.37	NCU08976
Pa_1_18200	Putative protein of unknown function	4.21	5.99	NCU07363
Pa_4_4430	Putative L-ornithine 5-monooxygenase	5.68	27.89	NCU07117
Pa_6_7700	Putative Tartrate transporter	2.89	16.34	NCU06305
Pa_4_7740	Putative protein of unknown function	40.11	14.88	NCU06001
Pa_4_7540	Putative Glycoside Hydrolase Family 43	3.45	7.09	NCU05965
Pa_6_5600	Putative Glycoside Hydrolase Family 13	3.3	7.02	NCU05429
Pa_2_9040	Putative small nuclear ribonucleoprotein Sm D3	2.24	26.07	NCU03625
Pa_1_17760	C2H2 zinc finger protein encoded by the fle1 (flexuosa) gene	2.64	4.71	NCU03043
Pa_1_18430	Putative protein of unknown function	2.66	3.94	NCU02959
Pa_2_7130	Putative NAD(P) transhydrogenase, mitochondrial precursor	4.45	6.01	NCU01140
Pa_1_22170	Putative Carbohydrate Esterase Family 12	5.61	8.93	NCU09976
Pa_1_12790	Putative adenylyl-sulfate kinase	3.07	6.17	NCU09896
Pa_7_6930	Putative adenylosuccinate synthetase	6.17	3.49	NCU09789
Pa_0_1360	Putative Glycoside Hydrolase Family 43	3.18	11.75	NCU09170
Pa_5_13040	Putative GMC oxidoreductase	2.1	10.82	NCU08977
Pa_6_2600	Putative Phosphatidylethanolamine N-methyltransferase	3.97	6.81	NCU08045
Pa_3_1860	Putative Adenosylhomocysteinase	3.4	10.33	NCU07930
Pa_3_1320	Putative Elongation factor	2.63	3.92	NCU07922
Pa_7_11260	Putative methyltransferase	5.32	7.10	NCU07859
Pa_0_710	Putative fructose-bisphosphate aldolase : dihydroxyacetone kinase (DAK)	5.03	20.64	NCU07807
Pa_6_2690	Putative Methylenetetrahydrofolate reductase 1	2.82	7.54	NCU07690
Pa_7_7820	Putative triosephosphate isomerase	3.48	6.48	NCU07550
Pa_6_9290	Putative Diphthine synthase	4.66	7.69	NCU07266
Pa_2_11300	Putative Glycosyltransferase Family 3	3.19	11.64	NCU06687
Pa_2_1710	Putative inositol-3-phosphate synthase	3.8	12.89	NCU06666
Pa_7_8120	Putative 5-methyltetrahydropteroyltriglutamate--homocysteine methyltransferase	5.06	7.59	NCU06512
Pa_7_10110	Putative protein of unknown function	2.48	5.62	NCU06464
Pa_6_6800	Putative protein of unknown function	4.2	16.38	NCU06413
Pa_1_22760	Putative protein of unknown function	2.1	2.99	NCU06346
Pa_6_9860	Putative Glutamine amidotransferase	2.09	9.08	NCU06311
Pa_5_3540	Putative siderophore iron transporter	2.69	11.47	NCU06132
Pa_4_9810	Putative dehydrogenase	18.64	9.07	NCU06009
Pa_4_7770	Putative protein of unknown function	4.42	7.62	NCU05996
Pa_7_430	Putative methyltransferase	5.5	8.10	NCU05832
Pa_4_9730	Putative Polysaccharide Lyase Family 4	6.43	3.27	NCU05598
Pa_3_4240	Putative protein of unknown function	2.32	3.10	NCU05285
Pa_6_6570	Putative Ergosterol biosynthetic protein 28	2.17	6.45	NCU04461
Pa_3_3570	Putative protein of unknown function	2.14	8.75	NCU04343
Pa_2_9770	Putative asparagine synthetase	6.37	3.60	NCU04303
Pa_2_9020	Putative nucleoside diphosphate kinase	2.14	5.33	NCU04202
Pa_4_6300	Putative protein of unknown function	2.46	3.70	NCU04091
Pa_4_7010	Putative dehydrogenase	2.19	3.85	NCU03893
Pa_2_1050	Putative Ketol-acid reductoisomerase, mitochondrial recursor	7.35	4.50	NCU03608
Pa_1_2930	Putative ammonium transporter	3.37	5.36	NCU03257
Pa_1_2830	Putative 3-phytase A precursor	6.13	6.59	NCU03255
Pa_1_2110	Putative protein of unknown function	2.19	3.00	NCU03222
Pa_1_17130	Putative D-arabinono-1,4-lactone oxidase	6.87	7.61	NCU03188
Pa_1_14500	Putative peroxisomal prx5-like peroxiredoxin	8.06	3.25	NCU03151
Pa_1_10970	Putative inosine-5'-monophosphate dehydrogenase	4.41	5.14	NCU03117
Pa_1_15810	Putative sterol 24-C-methyltransferase	24.67	3.53	NCU03006
Pa_3_9370	Putative argininosuccinate synthase	8.1	2.82	NCU02639
Pa_5_8990	Putative serine hydroxymethyltransferase	5.1	4.54	NCU02274
Pa_5_4330	Putative delta-12 fatty acid desaturase	5.29	5.12	NCU02209
Pa_5_4340	Putative eukaryotic translation initiation factor 3 subunit 9	2.34	3.59	NCU02208
Pa_1_17400	Putative superoxide dismutase [Cu-Zn]	2.61	6.51	NCU02133
Pa_1_10080	Putative protein of unknown function	13.18	53.80	NCU02046
Pa_3_8490	Putative protein of unknown function	3.36	3.35	NCU01824
Pa_3_8670	Putative mitochondrial SSU ribosomal protein S5 precursor	5.51	5.10	NCU01800
Pa_3_8100	Putative Glycoside Hydrolase Family 63	2.07	7.31	NCU01768
Pa_6_5280	Putative Pentafunctional AROM polypeptide	5.03	5.53	NCU01632
Pa_3_5380	Putative Adenylate kinase	3.69	4.05	NCU01550
Pa_2_5480	Putative D-3-phosphoglycerate dehydrogenase	2.4	3.78	NCU01439
Pa_2_890	Putative cell pattern formation-associated protein similar to STUA of Aspergillus nidulans	3.21	5.58	NCU01414
Pa_1_7830	Putative inorganic pyrophosphatase	5.98	4.05	NCU00951
Pa_1_1830	Putative Glycosyltransferase Family 2	9.21	6.95	NCU00911
Pa_1_1800	Putative mitochondrial D-lactate dehydrogenase [cytochrome] precursor	4.82	5.78	NCU00904
Pa_1_4850	Putative 3-hydroxy-3-methylglutaryl-coenzyme A reductase	2.11	6.35	NCU00712
Pa_7_8590	Putative protein of unknown function	8.53	10.71	NCU00102
Pa_2_11770	Putative Sorbose reductase SOU1	10.71	11.91	NCU03803
Pa_1_9520	Putative Cytochrome P450 protein	3.24	7.12	NCU09115
Pa_2_2190	Putative S-(hydroxymethyl) glutathione dehydrogenase : formaldehyde dehydrogenase (FLD), involved in methanol metabolism	3.59	5.05	NCU06652
Pa_6_8360	Putative Pyridoxine biosynthesis protein PDX1	7.79	5.84	NCU06550
Pa_2_12100	Putative rRNA 2'-O-methyltransferase fibrillarin	4.33	3.66	NCU03702
Pa_5_480	Putative glucose transporter	3.37	9.72	NCU10021
Pa_4_4820	Putative protein of unknown function	2.84	8.31	NCU09788
Pa_6_3180	Putative bifunctional P-450:NADPH-P450 reductase	2.2	2.93	NCU09741
Pa_7_7320	Putative UPF0047 protein similar to C4A8,02c of Schizosaccharomyces pombe	2.35	3.67	NCU09013
Pa_7_7430	Putative cytosolic 60S ribosomal protein Rpl39	2.69	2.67	NCU08990
Pa_7_7470	Putative protein of unknown function	2.18	8.23	NCU08985
Pa_2_13180	Putative cytosolic 60S ribosomal protein Rpl30	2.13	3.29	NCU08963
Pa_2_12720	Putative H/ACA ribonucleoprotein complex subunit 2	3.68	6.45	NCU08951
Pa_3_3130	Putative phosphoribosylformylglycinamidine synthase	2.08	2.33	NCU08685
Pa_6_11680	Putative protein of unknown function	4.82	7.10	NCU08434
Pa_5_2530	Putative protein of unknown function	2.19	3.07	NCU08164
Pa_6_1550	Putative protein of unknown function	5.25	3.30	NCU07997
Pa_7_11570	Putative cytosolic 40S ribosomal protein Rps19	4.07	4.79	NCU07826
Pa_6_1640	Putative Mitochondrial precursor of Carbamoyl-phosphate synthase arginine-specific small chain	3.94	5.80	NCU07732
Pa_6_1780	Putative Mitochondrial division protein 1 MDV1	2.4	7.16	NCU07724
Pa_1_9850	Putative protein arginine N-methyltransferase	2.54	4.21	NCU07459
Pa_2_14080	Putative aflatoxin B1 aldehyde reductase member	2.06	5.14	NCU07240
Pa_1_24010	Putative ribosomal RNA assembly protein mis3	5.69	4.38	NCU07041
Pa_1_23210	Putative cytosolic 40S ribosomal protein Rps17	2.16	4.77	NCU07014
Pa_5_8740	Putative histone H1	2.13	7.68	NCU06863
Pa_2_10250	Putative Spermidine synthase	3.2	3.30	NCU06727
Pa_7_10160	Putative cytosolic 40S ribosomal protein Rps12	4.95	3.69	NCU06432
Pa_7_6520	Putative uracil phosphoribosyltransferase	5.9	5.48	NCU06261
Pa_7_8770	3-isopropylmalate dehydrogenase encoded by the leu1 gene	13.52	7.07	NCU06232
Pa_7_8840	Putative enolase-phosphatase E1	3.11	8.74	NCU06228
Pa_7_10605	Putative protein of unknown function	5.82	3.25	NCU06214
Pa_5_11520	Putative protein of unknown function	2.94	3.24	NCU06143
Pa_5_8470	Putative mitochondrial thiazole biosynthetic enzyme precursor	22.23	3.20	NCU06110
Pa_3_4050	Putative protein of unknown function	7.49	71.50	NCU05303
Pa_3_4460	Putative Eukaryotic translation initiation factor 5A-2	2.15	4.99	NCU05274
Pa_5_6400	Putative tricarboxylate transport protein	3.36	5.02	NCU05075
Pa_4_9740	Putative aminopeptidase	2.05	7.55	NCU04994
Pa_4_9600	Putative mitochondrial 2-oxodicarboxylate carrier	2.49	4.27	NCU04837
Pa_2_3090	Putative vitamin H transporter	2.78	3.79	NCU04656
Pa_6_960	Putative Mago nashi	2.25	7.45	NCU04405
Pa_3_3470	Putative 10 kDa heat shock protein, mitochondrial	2.88	4.18	NCU04334
Pa_2_12180	Putative protein of unknown function	4.09	2.77	NCU04122
Pa_4_7120	Putative 3'(2'),5'-bisphosphate nucleotidase	6.27	4.97	NCU04069
Pa_4_8290	Putative hydroxymethylglutaryl-CoA synthase	2.83	13.47	NCU03922
Pa_4_8830	Putative F-actin-capping protein subunit alpha	3.02	2.85	NCU03911
Pa_4_3060	Putative protein of unknown function	2.66	3.96	NCU03859
Pa_2_11570	Putative Dihydroxyacetone kinase 1	8.29	9.46	NCU03779
Pa_2_3540	Putative hydroxyacylglutathione hydrolase, cytoplasmic isozyme	3.01	5.75	NCU03749
Pa_2_3550	Putative saccharopine dehydrogenase [NADP+, L-glutamate-forming]	9.67	9.06	NCU03748
Pa_2_12000	Putative cytosolic 40S ribosomal protein Rps29	2.37	2.22	NCU03738
Pa_2_9470	Putative phosphate-non-repressible acid phosphatase precursor	2.62	4.58	NCU03725
Pa_3_6050	Putative uncharacterized oxidoreductase	4.56	2.96	NCU03358
Pa_1_11960	Putative pyrimidine-specific ribonucleoside hydrolase	2.35	4.27	NCU03084
Pa_1_12050	Putative nuclear GTP-binding protein	8.62	3.18	NCU03066
Pa_1_15840	Putative Zuotin	3.91	2.63	NCU03009
Pa_1_1290	Putative protein of unknown function	15.77	10.79	NCU02888
Pa_1_13900	Putative mitochondrial LSU ribosomal protein L2 precursor	6.88	4.79	NCU02757
Pa_1_9300	Putative bifunctional purine biosynthesis protein	3.33	3.53	NCU02629
Pa_1_8990	Putative acetyl-CoA acetyltransferase	6.06	4.18	NCU02571
Pa_1_8330	Putative pyruvate carboxylase	5.9	4.86	NCU02505
Pa_6_10020	Putative Dehydrogenase	5.17	21.49	NCU02480
Pa_5_5310	Putative protein of unknown function	2.34	2.37	NCU02451
Pa_5_9210	Putative prefoldin subunit	2.27	12.32	NCU02264
Pa_1_17410	Putative nuclease	2.32	6.43	NCU02134
Pa_1_2680	Putative translation initiation factor 4E-1	2.25	4.36	NCU02076
Pa_1_9940	Putative protein of unknown function	2.83	5.45	NCU02044
Pa_1_19570	Putative oxidoreductase	6.87	7.83	NCU02018
Pa_1_20440	Putative mitochondrial complex I intermediate-associated protein 30 precursor	2.36	4.82	NCU01975
Pa_1_21080	Putative reductase	3.82	14.28	NCU01906
Pa_1_21070	Putative sorbitol dehydrogenase	2.92	10.43	NCU01905
Pa_3_8450	Putative cytosolic 60S ribosomal protein Rpl27	3.74	2.75	NCU01827
Pa_3_6450	Putative mitochondrial acetolactate synthase small subunit precursor	4.02	3.13	NCU01666
Pa_7_9620	Putative protein of unknown function	2.38	4.50	NCU01636
Pa_2_2910	Putative centromere/microtubule-binding protein cbf5	8.25	2.92	NCU01290
Pa_2_2300	Putative cyanate hydratase	6.47	8.60	NCU01258
Pa_2_6020	Putative NADP-specific glutamate dehydrogenase	14.08	14.76	NCU01195
Pa_2_10550	Putative GTP-binding protein	2.24	12.82	NCU01183
Pa_2_1630	Putative protein similar to YKL069W of Saccharomyces cerevisiae	2.04	4.15	NCU01163
Pa_1_16600	Acidic cytosolic 60S ribosomal protein RplP2	2.51	7.87	NCU00979
Pa_1_16780	Putative methylenetetrahydrofolate dehydrogenase [NAD+]	2.28	4.61	NCU00963
Pa_1_14360	Putative nascent polypeptide-associated complex subunit alpha	5.01	3.94	NCU00635
Pa_1_18680	Putative trans-sulfuration enzyme	2.69	4.58	NCU00522
Pa_1_17610	Putative protein of unknown function	3.75	7.30	NCU00499
Pa_7_1930	Putative aldehyde dehydrogenase	2.35	13.20	NCU00378
Pa_7_10910	Putative anthranilate synthase component 2	2.03	3.49	NCU00200
Pa_7_10780	Putative transporter	2.65	4.22	NCU00195
Pa_7_10570	Putative bifunctional purine biosynthetic protein ADE1	6.72	3.34	NCU00177
Pa_7_10850	Putative S-formylglutathione hydrolase (FGH), involved in methanol metabolism	4.46	5.76	NCU00173
Pa_7_8475	Putative protein of unknown function	3.07	7.58	NCU00111
Pa_7_8530	Putative 60S ribosome subunit biogenesis protein NIP7	4.62	3.15	NCU00105
Pa_7_8800	Hsp104 heat shock protein	2.03	9.90	NCU00104
Pa_7_9810	Putative eukaryotic translation initiation factor 3	2	4.00	NCU00040
Pa_1_16000	Putative oxalate decarboxylase	13	5.80	NCU00865
Pa_1_2160	Putative protein of unknown function	2.17	4.60	NCU03230
Pa_1_11510	Putative Histidine biosynthesis trifunctional protein [Includes: Phosphoribosyl-AMP cyclohydrolase	2.37	3.59	NCU03139
Pa_1_11830	Putative protein of unknown function	3.36	3.16	NCU03092
Pa_3_5110	Glyceraldehyde-3-phosphate dehydrogenase encoded by the gpd gene	3.23	4.43	NCU01528
Pa_2_750	Putative protein of unknown function	2.08	3.36	NCU01424
Pa_4_3890	Putative ATP-binding (ABC) transporters	13.46	4.94	NCU10009
Pa_1_3700	Putative peroxisomal hydratase-dehydrogenase-epimerase	2.75	4.07	NCU09138
Pa_1_3600	Putative tubulin alpha-A chain	2.74	9.76	NCU09132
Pa_1_19780	Putative cytosolic 40S ribosomal protein Rps30 isoform 1	2.25	2.40	NCU09089
Pa_2_13100	Putative protein of unknown function	3.54	5.57	NCU08954
Pa_7_4990	Putative protein of unknown function	2.78	3.54	NCU08779
Pa_1_130	Putative cytosolic 40S ribosomal protein Rps21	5.1	2.34	NCU08627
Pa_7_3800	Putative acetyl-CoA carboxylase	2.59	3.69	NCU08535
Pa_3_11210	Putative protein of unknown function	8.43	3.52	NCU08440
Pa_3_11290	Putative Aspartate aminotransferase mitochondrial precursor	4.06	3.03	NCU08411
Pa_1_3070	Putative protein of unknown function	3.21	2.34	NCU08375
Pa_1_3970	Putative cytosolic 60S ribosomal protein Rpl31	4.93	2.88	NCU08344
Pa_6_3410	Putative Inorganic phosphate transporter PHO	4.39	7.94	NCU08325
Pa_6_5800	Putative Mitochondrial precursor of cytochrome b2	2.31	11.54	NCU08272
Pa_7_3480	Putative transporter	3.79	16.40	NCU08225
Pa_1_8800	Putative permease	4.61	2.12	NCU08114
Pa_6_10610	Putative Phosphoglycerate kinase	3.46	5.83	NCU07914
Pa_7_11090	Putative ribonucleoside-diphosphate reductase small chain	3.65	3.92	NCU07887
Pa_7_11280	Putative cytosolic 60S ribosomal protein Rpl34	3.01	5.53	NCU07857
Pa_7_11530	Putative cytosolic 40S ribosomal protein Rps14	3.01	2.70	NCU07830
Pa_7_11540	Putative cytosolic 60S ribosomal protein Rpl7	3.65	4.32	NCU07829
Pa_6_2850	Putative protein of unknown function	2.91	3.07	NCU07706
Pa_6_3510	Putative ATP-dependent RNA helicase mss116	9.23	4.42	NCU07670
Pa_7_7110	Putative protein of unknown function	2.47	13.81	NCU07574
Pa_1_9790	Putative protein of unknown function	7.48	9.08	NCU07454
Pa_1_23300	Putative fatty acid synthase subunit beta	4.94	2.82	NCU07307
Pa_1_23290	Putative protein of unknown function	5.07	3.15	NCU07305
Pa_0_1580	Putative cytosolic 40S ribosomal protein Rps20	6.06	2.14	NCU06892
Pa_5_8240	Putative peroxisomal membrane protein (PMP20) prx5-like peroxiredoxin	4.95	3.35	NCU06880
Pa_3_9260	Putative protein of unknown function	2.69	3.85	NCU06790
Pa_3_9300	Putative ATP-citrate synthase	2.1	3.54	NCU06783
Pa_3_9240	Putative RNA methyltransferase	2.61	3.08	NCU06780
Pa_7_9820	Putative protein of unknown function	10.08	2.64	NCU06451
Pa_7_10290	Putative thymine dioxygenase	2.45	2.89	NCU06416
Pa_7_8600	Putative protein of unknown function	8.37	2.28	NCU06247
Pa_7_8820	Putative cytosolic 60S ribosomal protein Rpl23a	2.59	2.69	NCU06226
Pa_7_2220	Putative adenylosuccinate lyase	5.06	4.16	NCU06187
Pa_5_13030	Putative monooxygenase	6.62	9.73	NCU06153
Pa_5_3990	Putative protein of unknown function	2.32	3.86	NCU06079
Pa_5_3960	Putative pyruvate kinase	5.06	4.34	NCU06075
Pa_4_3540	Putative Phospho-2-dehydro-3-deoxyheptonate aldolase	4.33	4.13	NCU05548
Pa_4_4040	mitochondrial homocitrate synthase precursor encoded by the lys2 gene	5.14	2.56	NCU05526
Pa_3_4190	Putative Acyl-CoA desaturase	2.83	3.78	NCU05259
Pa_1_24590	Putative protein of unknown function	2.7	4.61	NCU05164
Pa_4_9440	Putative lactoylglutathione lyase	5.58	6.24	NCU04815
Pa_4_8450	Putative protein of unknown function	3.11	11.10	NCU04762
Pa_4_6800	Putative Nitrite reductase [NAD(P)H]	6.62	4.55	NCU04720
Pa_2_3160	Putative methyltransferase	5	6.52	NCU04647
Pa_6_950	Putative Protein similar to C3H1,14 of Schizosaccharomyces pombe	2.15	2.41	NCU04406
Pa_2_10150	Putative protein of unknown function	4.56	4.87	NCU04225
Pa_2_10180	Putative Amidophosphoribosyltransferase	6.6	3.18	NCU04216
Pa_2_11180	Putative mitochondrial LSU ribosomal protein L7 precursor	3.63	2.40	NCU04171
Pa_4_6360	Putative sulfite reductase [NADPH] flavoprotein component	6	2.64	NCU04077
Pa_4_7220	Putative Lysyl-tRNA synthetase	2.61	3.36	NCU04020
Pa_4_2730	Putative Eukaryotic translation initiation factor 3	2.28	2.60	NCU03876
Pa_2_11560	Putative 3-hydroxyisobutyryl-CoA hydrolase, mitochondrial precursor	2.65	11.51	NCU03777
Pa_2_9290	Putative cytosolic 60S ribosomal protein Rpl38	4	2.94	NCU03635
Pa_6_4490	Putative Regulatory protein cys-3	4.99	2.75	NCU03536
Pa_3_2870	Putative protein of unknown function	2.07	10.67	NCU03512
Pa_6_4950	Putative cytosolic 40S ribosomal protein rpsA	3.13	3.39	NCU03393
Pa_3_5850	Putative proteine similar to Synaptic glycoprotein SC2 of Homo sapiens	2.94	2.81	NCU03362
Pa_3_5900	Putative aminotransferase	2.28	2.29	NCU03347
Pa_1_9660	Putative cytosolic ribosome biogenesis protein	6.58	3.91	NCU03321
Pa_2_2360	Putative cytosolic 60S ribosomal protein Rpl36 isoform 1	3.07	4.70	NCU03302
Pa_1_14470	Putative nascent polypeptide-associated complex subunit beta	2.9	3.93	NCU03148
Pa_1_11620	Putative NADH-cytochrome b5 reductase	2.59	2.13	NCU03112
Pa_1_17840	Putative protein of unknown function	2.04	2.92	NCU03035
Pa_1_7895	Putative mitochondrial ATPase inhibitor	2.38	2.47	NCU02807
Pa_1_7480	Putative UTP--glucose-1-phosphate uridylyltransferase	3.55	6.66	NCU02797
Pa_1_16760	Putative S-adenosylmethionine synthetase	2.78	4.72	NCU02657
Pa_1_6500	Putative protein of unknown function	4.81	2.72	NCU02547
Pa_1_8360	Putative cytosolic 60S ribosomal protein Rpl11	3.64	4.02	NCU02509
Pa_5_11670	Putative Glycoside Hydrolase Family 51	10.71	2.99	NCU02343
Pa_2_6240	Putative GMP synthase [glutamine-hydrolyzing]	19.04	3.60	NCU02325
Pa_5_4420	Putative protein of unknown function	2.23	2.67	NCU02218
Pa_1_17420	Putative transaldolase	2.47	2.26	NCU02136
Pa_1_20080	Putative protein of unknown function	3.37	4.45	NCU02124
Pa_1_2670	Putative heat shock protein SSB	4.69	2.25	NCU02075
Pa_1_20270	Putative sulfate adenylyltransferase	14.19	3.27	NCU01985
Pa_1_20670	S7 (=Rps9) cytosolic 40S ribosomal protein encoded by the su12 gene	2.47	5.20	NCU01949
Pa_1_21060	Putative 2-deoxy-D-gluconate 3-dehydrogenase	8.6	6.32	NCU01904
Pa_3_8220	Putative Alanine--glyoxylate aminotransferase	4.88	3.02	NCU01821
Pa_3_8830	Putative protein of unknown function	2.04	4.24	NCU01815
Pa_3_6770	Putative mitochondrial DNA replication protein YHM2	2.22	2.33	NCU01689
Pa_3_5360	S19 (=Rps23) cytosolic 40S ribosomal protein encoded by the AS6 gene	2.37	5.66	NCU01552
Pa_3_7050	Putative protein of unknown function	3.26	2.28	NCU01485
Pa_2_5290	Putative riboflavin biosynthesis protein ribAB	6.18	13.67	NCU01449
Pa_2_850	Putative quinone oxidoreductase	2.96	2.23	NCU01419
Pa_2_1090	Putative rRNA methyltransferase, mitochondrial precursor	3.63	2.24	NCU01404
Pa_2_2970	Putative ribonucleoprotein-associated protein	2.14	4.17	NCU01331
Pa_2_2940	Putative transketolase : dihydroxyacetone synthase (DAS), formaldehyde tranketolase involved in methanol metabolism	3.34	4.20	NCU01328
Pa_2_6910	Putative protein similar to C1002,18 of Schizosaccharomyces pombe	3.1	4.44	NCU01240
Pa_2_10620	Putative Farnesyl pyrophosphate synthetase	3.95	3.51	NCU01175
Pa_2_8090	Putative protein of unknown function	2.8	3.15	NCU01097
Pa_1_16710	Putative mitochondrial LSU ribosomal protein L49 precursor	4.35	2.70	NCU00977
Pa_1_16650	S12 (=Rps15) cytosolic 40S ribosomal protein encoded by the AS1 gene	4.05	2.71	NCU00971
Pa_1_1980	Putative succinate-semialdehyde dehydrogenase [NADP+]	2.2	5.57	NCU00936
Pa_1_5200	Putative transporter	10.42	4.49	NCU00821
Pa_1_5690	Putative branched-chain-amino-acid aminotransferase	3.45	3.00	NCU00792
Pa_1_4760	Putative cytosolic 60S ribosomal protein Rpl36a	2.23	2.83	NCU00706
Pa_1_18900	Putative ribosome-associated complex subunit SSZ1	3.14	4.52	NCU00692
Pa_1_14630	Putative mitochondrial protein arg-6 precursor [Contains: N-acetyl-gamma-glutamyl-phosphate reductase]	3.97	5.11	NCU00567
Pa_1_15780	Putative solute carrier	3.21	4.25	NCU00542
Pa_1_18610	Putative acyl-CoA dehydrogenase family member 10	2.37	4.55	NCU00513
Pa_7_8180	Putative NADH-ubiquinone oxidoreductase	2.27	2.07	NCU00418
Pa_7_1610	CATB large catalase encoded by the catB gene	3.38	6.92	NCU00355
Pa_7_1900	Putative protein of unknown function	7.91	2.81	NCU00326
Pa_7_6080	Putative peroxisomal NADH pyrophosphatase	2.55	14.94	NCU00293
Pa_7_9370	Putative protein of unknown function	2.31	3.48	NCU00064
Pa_2_4440	Putative oxidoreductase similar to ydgJ of Escherichia coli	11.19	11.48	NCU08882
Pa_7_3190	Putative Glycoside Hydrolase Family 3	10.58	4.08	NCU08755
Pa_5_3580	Putative protein of unknown function	15.62	3.06	NCU04545
Pa_7_10520	Putative Glycoside Hydrolase Family 1	10.28	4.40	NCU00130
Pa_1_3000	Putative FK506-binding protein 4	8.38	2.53	NCU03241
Pa_2_2700	Putative esterase	2.1	2.76	NCU01302
Pa_1_14370	Putative mitochondrial ATP synthase D chain	2.28	2.02	NCU00636
Pa_2_640	Putative protein of unknown function	4.06	3.95	NCU10476
Pa_1_14250	Putative phosphoglucomutase	4.44	2.77	NCU10058
Pa_1_10540	Putative enolase	6.8	3.49	NCU10042
Pa_1_19320	Putative mitochondrial fumarate hydratase precursor	3.2	2.07	NCU10008
Pa_1_22870	Putative protein of unknown function	2.09	2.39	NCU09929
Pa_6_3820	Putative Centromere protein	2.05	2.18	NCU09609
Pa_2_8520	Putative protein of unknown function	2.07	2.62	NCU09529
Pa_3_10320	Putative phosphoglycerate mutase family protein	4.07	2.28	NCU09489
Pa_3_10060	Putative heat shock protein family 70 protein	2.34	2.94	NCU09485
Pa_3_10150	Putative ADP,ATP carrier protein	2.17	2.74	NCU09477
Pa_3_10130	Putative cytosolic 40S ribosomal protein Rps5	2.19	4.46	NCU09475
Pa_5_11470	Putative protein of unknown function	4.51	5.48	NCU09415
Pa_1_12470	Putative mitochondrial protein MMF1 precursor	3.48	2.47	NCU09331
Pa_1_12320	Putative Glycoside Hydrolase Family 17	4.1	2.28	NCU09326
Pa_5_6560	Putative protein of unknown function	2.92	8.50	NCU09299
Pa_5_4520	Putative arabinose-proton symporter	2.57	8.50	NCU09287
Pa_1_7660	Putative mitochondrial methylmalonate-semialdehyde dehydrogenase [acylating] precursor	2.1	6.32	NCU09266
Pa_1_10930	Putative Proliferating cell nuclear antigen	2.32	4.63	NCU09239
Pa_1_10550	Putative mitochondrial aminopeptidase 2 precursor	2.3	2.09	NCU09228
Pa_1_10030	Putative pyridoxal reductase	3.18	5.12	NCU09141
Pa_1_9450	Putative mitochondrial ATP synthase gamma chain precursor	2.58	3.78	NCU09119
Pa_1_9580	Putative glucose-6-phosphate 1-dehydrogenase	2.57	2.67	NCU09111
Pa_1_9610	Putative ATP-dependent helicase	14.4	3.25	NCU09106
Pa_1_19210	Putative nitrogen catabolic enzyme regulatory protein areA	2.89	2.43	NCU09068
Pa_5_11750	Putative NADP-dependent oxidoreductase	2.25	2.00	NCU09040
Pa_4_930	Putative protein of unknown function	4.54	2.40	NCU09032
Pa_1_2090	Putative glutaminyl-peptide cyclotransferase	2.25	2.19	NCU09018
Pa_7_7310	Putative metal resistance protein similar to YCFI of Saccharomyces cerevisiae	2.27	19.46	NCU09012
Pa_2_13080	Acidic cytosolic 60S ribosomal protein RplP1	2.5	5.23	NCU08960
Pa_2_6510	Putative homoaconitase, mitochondrial precursor	5.26	3.57	NCU08898
Pa_1_8100	Putative cytosolic 40S ribosomal protein Rps16	2.37	2.15	NCU08620
Pa_3_7630	Putative cytosolic 40S ribosomal protein Rps6	2.1	2.64	NCU08502
Pa_3_7750	Putative cytosolic 40S ribosomal protein Rps8	2.08	4.08	NCU08500
Pa_3_10610	Putative nucleolar RNA-associated protein	7.5	3.79	NCU08421
Pa_1_3790	Putative cytosolic 60S ribosomal protein Rpl18a	2.24	2.67	NCU08389
Pa_1_9370	Putative cytidine deaminase	3.38	4.40	NCU08359
Pa_1_17000	Putative Woronin body major protein precursor HEX1	5.91	2.13	NCU08332
Pa_6_5850	Putative mitochondrial SSU ribosomal protein S4 precursor	4.06	3.21	NCU08296
Pa_6_6190	Putative Mitochondrial precursor Ferrochelatase	3.33	2.50	NCU08291
Pa_7_3320	Putative Glycosyltransferase Family 32	2.73	9.90	NCU08232
Pa_3_3200	Putative Acetolactate synthase catalytic subunit, mitochondrial precursor	3.78	3.19	NCU07982
Pa_7_11170	Putative translation initiation factor 4 gamma	2.21	2.29	NCU07868
Pa_7_11360	Putative ATP-dependent RNA helicase	2.14	3.00	NCU07839
Pa_6_1680	Putative Single-stranded TG1-3 DNA-binding protein	3.56	4.34	NCU07735
Pa_6_3020	Putative Isopentenyl-diphosphate Delta-isomerase	2.44	2.13	NCU07719
Pa_6_2660	Putative Elongation factor 2 EF2	2.38	6.92	NCU07700
Pa_7_7225	Putative cytosolic 60S ribosomal protein Rpl37a isoform 1	3.52	2.91	NCU07562
Pa_1_6830	Putative phosphate carrier protein	2.01	3.64	NCU07465
Pa_1_10450	Putative protein of unknown function	2.27	7.85	NCU07421
Pa_1_10310	Putative protein of unknown function	7.17	2.59	NCU07409
Pa_1_10320	acidic cytosolic 60S ribosomal protein RplP0	2.62	2.89	NCU07408
Pa_1_17890	Putative translation initiation factor 3 subunit 7	2.19	9.03	NCU07380
Pa_1_23310	Putative fatty acid synthase subunit alpha	3.51	2.36	NCU07308
Pa_2_13870	Putative cytosolic 40S ribosomal protein Rps24	2.54	2.46	NCU07182
Pa_2_13600	Putative Glutamate carboxypeptidase-like protein	2.37	2.92	NCU07153
Pa_3_10800	Putative Sulfide:quinone oxidoreductase, mitochondrial precursor	3.62	2.40	NCU07112
Pa_6_9490	Putative protein of unknown function	2.1	2.35	NCU06958
Pa_5_12950	Putative SIK1-like RNA-binding protein	5.39	44.88	NCU06943
Pa_0_1460	Putative Glycoside Hydrolase Family 43	2.07	2.30	NCU06861
Pa_3_7270	Putative cytosolic 60S ribosomal protein Rpl3	4.17	5.71	NCU06843
Pa_3_7360	Putative protein of unknown function	2.06	3.01	NCU06774
Pa_2_5770	Putative Glycosyltransferase Family 8	3.84	3.06	NCU06698
Pa_2_11540	Putative Cytochrome c oxidase polypeptide VI, mitochondrial precursor	3.32	3.79	NCU06695
Pa_2_2490	Putative cytosolic 60S ribosomal protein Rpl22	4.35	2.06	NCU06661
Pa_6_240	Putative Mitochondrial precursor of Cytochrome b-c1 complex subunit Rieske	2.24	2.01	NCU06606
Pa_6_8500	Putative Protein similar to YNL010W of Saccharomyces cerevisiae	2.92	2.46	NCU06554
Pa_6_7920	Putative Mitochondrial precursor of Dihydroorotate dehydrogenase,	2.58	2.38	NCU06532
Pa_7_8280	Putative protein of unknown function	2.13	2.48	NCU06509
Pa_7_7950	Putative UPF0327 protein similar to U327 of Neurospora crassa	2.78	2.06	NCU06495
Pa_7_9880	Putative negative regulator of differentiation similar to NRD1 of Schizosaccharomyces pombe	2.97	3.60	NCU06459
Pa_7_9950	Putative D-lactate dehydrogenase [cytochrome] 2, mitochondrial precursor	4.75	2.19	NCU06441
Pa_7_10630	Putative cytosolic 60S ribosomal protein Rpl28	2.38	3.96	NCU06210
Pa_7_1800	Putative protein of unknown function	3.18	3.28	NCU06203
Pa_7_1630	Putative protein of unknown function	2.56	2.99	NCU06201
Pa_7_8390	Putative protein similar to JSN1 of Saccharomyces cerevisiae	2.74	2.60	NCU06199
Pa_5_4960	Putative squalene synthetase	2.04	3.88	NCU06054
Pa_5_5040	S1 (=Rps2) cytosolic 40S ribosomal protein encoded by the su3 gene	3.85	3.73	NCU06047
Pa_5_4690	Putative peroxiredoxin	6.48	2.09	NCU06031
Pa_4_8175	Putative cytochrome b-c1 complex subunit 6	3.24	2.89	NCU05989
Pa_4_5160	Putative protein of unknown function	2.08	5.12	NCU05950
Pa_4_700	Putative Guanine nucleotide-binding protein	2.62	4.09	NCU05810
Pa_4_1370	Putative amidohydrolase	9.8	5.16	NCU05757
Pa_4_5040	Putative importin beta-4 subunit	4.64	3.24	NCU05650
Pa_4_4160	Putative protein of unknown function	3.03	2.10	NCU05569
Pa_3_4100	Putative NADH-ubiquinone oxidoreductase 29,9 kDa subunit, mitochondrial precursor	2.67	3.63	NCU05299
Pa_3_4200	Putative Rab GDP-dissociation inhibitor	2.81	3.23	NCU05288
Pa_3_4440	Putative fusion protein: ubiquitin - cytosolic 60S ribosomal protein Rpl40	2.18	2.92	NCU05275
Pa_3_4510	Putative protein of unknown function	2.53	8.20	NCU05248
Pa_3_3750	Putative protein of unknown function	2.27	2.61	NCU05242
Pa_1_24390	Putative protein of unknown function	5.58	2.71	NCU05182
Pa_5_7050	Putative transporter	3.71	3.33	NCU05045
Pa_3_2600	Putative Malate dehydrogenase	3.73	3.01	NCU04899
Pa_4_9510	Putative cytochrome c oxidase assembly protein COX15	4.29	2.03	NCU04817
Pa_4_8600	Putative Branched-chain-amino-acid aminotransferase	4.18	2.48	NCU04754
Pa_2_70	Putative protein of unknown function	2.27	2.52	NCU04673
Pa_2_360	Putative Serine/Threonine-protein kinase BUD32	2.15	25.48	NCU04595
Pa_2_390	Putative protein of unknown function	10.28	2.16	NCU04594
Pa_2_3890	Putative dihydroxy-acid dehydratase	9.23	5.43	NCU04579
Pa_5_3280	Putative fusion protein: ubiquitin - cytosolic 40S ribosomal protein Rps27a	3.49	2.22	NCU04553
Pa_5_3270	Putative cytosolic 40S ribosomal protein Rps26	3.8	6.75	NCU04552
Pa_6_7220	Putative protein of unknown function	2.81	2.49	NCU04522
Pa_2_12840	Putative cytosolic 60S ribosomal protein Rpl5	3.87	2.89	NCU04331
Pa_2_9940	Putative ethanolamine-phosphate cytidylyltransferase	2.69	2.63	NCU04289
Pa_2_12580	Putative protein of unknown function	2.17	2.98	NCU04232
Pa_2_1530	Putative steroid-binding protein	2.25	2.83	NCU04213
Pa_4_7950	Putative mitochondrial NADH-ubiquinone oxidoreductase 51 kDa subunit precursor	2.44	2.32	NCU04044
Pa_4_2660	Putative Exosome complex exonuclease RRP4	2.28	2.22	NCU04009
Pa_3_11170	Putative Biotin synthase	4.1	2.25	NCU03979
Pa_4_2550	Putative NADH-ubiquinone oxidoreductase	2.1	3.61	NCU03953
Pa_4_8260	Putative homoserine dehydrogenase	8.4	47.01	NCU03935
Pa_4_6580	Putative protein of unknown function	4.63	4.67	NCU03928
Pa_4_8820	Putative cytochrome b5	3.48	3.99	NCU03910
Pa_4_6990	Putative protein of unknown function	3.76	2.65	NCU03897
Pa_4_2880	Putative protein of unknown function	2.53	4.40	NCU03873
Pa_2_11690	Putative cytosolic 60S ribosomal protein Rpl27a	3.28	3.24	NCU03806
Pa_2_11750	Putative protein of unknown function	2.86	4.91	NCU03801
Pa_2_11810	Putative Septin	4.52	13.46	NCU03795
Pa_2_5920	Putative cytosolic 60S ribosomal protein Rpl4	2.13	6.16	NCU03757
Pa_2_12010	Putative Elongation factor Tu, mitochondrial precursor	4.79	2.42	NCU03737
Pa_2_12110	Putative cytosolic 60S ribosomal protein Rpl17	3.26	5.78	NCU03703
Pa_2_12050	Putative Phosphatidylserine decarboxylase proenzyme 1, mitochondrial precursor	2.18	2.09	NCU03695
Pa_6_4330	Putative cytosolic 60S ribosomal protein Rpl26	3.02	8.37	NCU03565
Pa_6_4750	Putative Mitochondrial carrier protein YHM1/SHM1	5.79	3.05	NCU03561
Pa_3_5760	Putative Septin homolog spn2	2.18	2.34	NCU03515
Pa_6_4530	Putative Glycosyltransferase Family 4	2.13	3.75	NCU03503
Pa_6_4240	Putative Orotidine 5'-phosphate decarboxylase	4.96	7.47	NCU03488
Pa_1_4280	Putative dipeptidyl-peptidase 5 precursor	2.69	2.93	NCU03290
Pa_1_6670	Putative protein of unknown function	2.32	4.65	NCU03211
Pa_1_17100	Putative phosphoribosylaminoimidazole-succinocarboxamide synthase	2.47	2.51	NCU03166
Pa_1_14490	Putative cytosolic 60S ribosomal protein Rpl24	2.87	7.24	NCU03150
Pa_1_11460	Putative U3 small nucleolar RNA-associated protein 11	4.91	2.12	NCU03133
Pa_1_11820	Putative mitochondrial NADH-ubiquinone oxidoreductase 12 kDa subunit	2	2.61	NCU03093
Pa_1_12060	Putative (DL)-glycerol-3-phosphatase	9.05	2.29	NCU03068
Pa_1_17820	Putative cytosolic 40S ribosomal protein Rps13	2.49	3.57	NCU03038
Pa_1_15800	Putative mitochondrial pyruvate dehydrogenase E1 component subunit beta precursor	3.5	2.96	NCU03004
Pa_1_6340	Putative mitochondrial homoisocitrate dehydrogenase precursor	2.73	3.23	NCU02954
Pa_1_610	Putative cytosolic 60S ribosomal protein Rpl23	2.46	3.09	NCU02905
Pa_1_3520	Putative protein of unknown function	2.81	4.27	NCU02784
Pa_1_13910	Putative G2/mitotic-specific cyclin-B	2.42	2.05	NCU02758
Pa_1_13420	Putative cytosolic 60S ribosomal protein Rpl6	4.38	5.01	NCU02707
Pa_1_13140	Putative carbamoyl-phosphate synthase arginine-specific large chain	7.3	3.93	NCU02677
Pa_1_16740	Putative protein of unknown function	3.33	2.20	NCU02659
Pa_1_8390	Putative mitochondrial ATP synthase subunit alpha precursor	3.33	2.86	NCU02514
Pa_1_8380	Putative protein of unknown function	2.56	3.36	NCU02513
Pa_1_22280	Putative NADH-ubiquinone oxidoreductase subunit	2.1	2.86	NCU02472
Pa_5_5460	Putative cystathionine gamma-synthase	30.7	3.49	NCU02430
Pa_5_5820	Putative fatty acid desaturase	4.04	3.83	NCU02408
Pa_5_3000	Putative aminopeptidase	2.04	2.68	NCU02319
Pa_5_9540	Putative NADH-ubiquinone oxidoreductase 21,3 kDa subunit	3.45	6.83	NCU02280
Pa_5_9150	Putative 2,3-bisphosphoglycerate-independent phosphoglycerate mutase	4.46	3.45	NCU02252
Pa_5_9140	ATP synthase protein 9, mitochondrial precursor	2.79	4.13	NCU02250
Pa_1_19930	Putative cytosolic 40S ribosomal protein Rps4	5.14	4.65	NCU02181
Pa_1_19620	Putative protein of unknown function	2.69	2.31	NCU02013
Pa_1_19640	Putative 2-isopropylmalate synthase	2.84	2.50	NCU02010
Pa_1_19670	Putative protein of unknown function	3.19	2.87	NCU02007
Pa_1_19720	Translation elongation factor 1 (eEF1A) encoded by the AS4 gene	2.41	2.70	NCU02003
Pa_1_20530	Putative cytosolic 60S ribosomal protein Rpl37	3.42	3.37	NCU01966
Pa_1_20680	Putative cytosolic 60S ribosomal protein Rpl21	3.41	2.97	NCU01948
Pa_3_8840	Putative Allantoicase	3.47	3.49	NCU01816
Pa_3_8360	Putative ribose-phosphate pyrophosphokinase	2.45	3.49	NCU01786
Pa_3_9090	Putative cytosolic 60S ribosomal protein Rpl15	3.09	4.16	NCU01776
Pa_3_4870	Putative NADH-ubiquinone oxidoreductase 78 kDa subunit mitochondrial precursor	2.47	13.16	NCU01765
Pa_3_5010	Putative mitochondral SSU ribosomal protein S27 precursor	2.18	2.11	NCU01761
Pa_3_6960	Putative glutamate synthase [NADPH]	9.45	5.78	NCU01744
Pa_3_6610	Putative 6-phosphofructo-2-kinase	2.02	9.90	NCU01728
Pa_3_6590	Putative Na(+)/H(+) antiporter	3.55	3.28	NCU01724
Pa_3_6650	Putative oxidoreductase	6.81	3.28	NCU01704
Pa_3_6930	Putative O-acetylhomoserine	7.85	3.07	NCU01652
Pa_6_5410	Putative protein of unknown function	2.06	2.16	NCU01615
Pa_3_5190	Putative transporter	2.23	3.54	NCU01540
Pa_2_5040	Putative mitochondrial LSU ribosomal protein L4 precursor	2.7	2.92	NCU01474
Pa_2_5030	Putative protein of unknown function	4.78	5.59	NCU01473
Pa_2_5310	Putative cytosolic 40S ribosomal protein Rps3a	2.17	4.60	NCU01452
Pa_2_5270	Putative uracil phosphoribosyltransferase	6.5	3.84	NCU01446
Pa_2_8940	Putative ATP-dependent RNA helicase DED1	2.43	2.94	NCU01369
Pa_2_2510	Putative cytosolic 60S ribosomal protein Rpl12	2.73	8.87	NCU01317
Pa_2_2900	Putative protein of unknown function	3.25	2.21	NCU01291
Pa_2_4670	Putative cytosolic 60S ribosomal protein Rpl13a	3.26	5.31	NCU01221
Pa_2_10580	Putative Mitochondrial import receptor subunit TOM40	2.95	3.96	NCU01179
Pa_2_1690	Putative NADH-ubiquinone oxidoreductase	3.75	4.95	NCU01169
Pa_2_1850	Putative protein of unknown function	3	14.71	NCU01007
Pa_1_16580	Putative protein of unknown function	2.02	2.19	NCU00981
Pa_1_7820	Putative mitochondrial LSU ribosomal protein L44 precursor	2.5	2.48	NCU00952
Pa_1_1530	Putative protein of unknown function	3.25	3.53	NCU00894
Pa_1_12970	Putative NADH-ubiquinone oxidoreductase 9,5 kDa subunit	2.02	2.05	NCU00670
Pa_1_20040	Putative mitochondrial trans-2-enoyl-CoA reductase precursor	3.94	2.25	NCU00655
Pa_1_14350	Putative cytosolic 60S ribosomal protein Rpl14	3.47	5.73	NCU00634
Pa_1_15260	Putative mitochondrial cryptochrome DASH precursor	3.38	4.07	NCU00582
Pa_7_6710	Putative cytosolic 40S ribosomal protein Rps3	2.63	4.83	NCU00489
Pa_7_6480	Putative mitochondrial import receptor subunit tom-22	2.99	3.30	NCU00431
Pa_7_8220	Putative adenosine kinase	3.43	4.19	NCU00414
Pa_7_8230	Putative cytosolic 60S ribosomal protein Rpl8	2.77	2.53	NCU00413
Pa_7_5790	Putative cytosolic 60S ribosomal protein Rpl29	2.51	3.04	NCU00315
Pa_7_6070	Putative cytosolic 60S ribosomal protein Rpl10a	2.43	3.42	NCU00294
Pa_7_4510	Putative protein of unknown function	6.47	2.27	NCU00265
Pa_7_9040	Putative cardiolipin synthetase	2.29	2.59	NCU00135
Pa_7_9300	Putative mitochondrial import inner membrane translocase subunit tim-14	3.14	2.09	NCU00075
