# Supplementary material for: The Transcriptional Response to Nonself in the Fungus Podospora anserina
Source: G3 (Bethesda). 2013 Jun 1;3(6):1015–30. doi: 10.1534/g3.113.006262 (PMC3689799; doi:10.1534/g3.113.006262)
Supplement: Supporting Information [file supp_g3.113.006262_TableS7.xls]

## Sheet: up
Pfam accession	Pfam name	number of domains in up regulated set	number of domains in ortholog set	fraction Up (%)	enrichment in up regulated set	p-value
PF00962.17	A_deaminase	3	4	0.75	29.64	0.0000626
PF00627.26	UBA	3	5	0.6	23.71	0.000153
PF00240.18	ubiquitin	3	9	0.333333	13.17	0.0012
PF01679.12	Pmp3 (stress adaptation)	2	3	0.666667	26.34	0.0019
PF08238.7	Sel1 (TPR related)	2	6	0.333333	13.17	0.0089
PF13465.1	zf-H2C2_2	3	20	0.15	5.93	0.0132
PF00397.21	WW	2	8	0.25	9.88	0.0161

## Sheet: down
Pfam accession	Pfam name	number of domains in down regulated set	number of domains in ortholog set	fraction down (%)	enrichment in down regulated set	p-value
PF01248.21	Ribosomal_L7Ae	4	5	0.8	11.67	1.03 E-04
PF00289.17	CPSase_L_chain	3	4	0.75	10.94	0.0012
PF00682.14	HMGL-like	3	4	0.75	10.94	0.0012
PF01479.20	S4	3	4	0.75	10.94	0.0012
PF02786.12	CPSase_L_D2	3	4	0.75	10.94	0.0012
PF00117.23	GATase	4	8	0.5	7.3	0.0012
PF00181.18	Ribosomal_L2	2	2	1	14.59	0.0047
PF00333.15	Ribosomal_S5	2	2	1	14.59	0.0047
PF00411.14	Ribosomal_S11	2	2	1	14.59	0.0047
PF00428.14	Ribosomal_60s	3	3	1	14.59	0.0047
PF00467.24	KOW	3	3	1	14.59	0.0047
PF00573.17	Ribosomal_L4	2	2	1	14.59	0.0047
PF00586.19	AIRS	2	2	1	14.59	0.0047
PF00673.16	Ribosomal_L5_C	2	2	1	14.59	0.0047
PF01201.17	Ribosomal_S8e	2	2	1	14.59	0.0047
PF01287.15	eIF-5a	2	2	1	14.59	0.0047
PF01583.15	APS_kinase	2	2	1	14.59	0.0047
PF01849.13	NAC	2	2	1	14.59	0.0047
PF02769.17	AIRS_C	2	2	1	14.59	0.0047
PF03719.10	Ribosomal_S5_C	2	2	1	14.59	0.0047
PF03947.13	Ribosomal_L2_C	2	2	1	14.59	0.0047
PF08534.5	Redoxin	2	2	1	14.59	0.0047
PF00012.15	HSP70	3	7	0.43	6.25	0.0091
PF01053.15	Cys_Met_Meta_PP	3	7	0.43	6.25	0.0091
PF00248.16	Aldo_ket_red	4	14	0.29	4.17	0.0125
PF00206.15	Lyase_1	2	3	0.67	9.73	0.0134
PF00310.16	GATase_2	2	3	0.67	9.73	0.0134
PF02780.15	Transketolase_C	2	3	0.67	9.73	0.0134
PF02785.14	Biotin_carb_C	2	3	0.67	9.73	0.0134
PF02913.14	FAD-oxidase_C	2	3	0.67	9.73	0.0134
PF07716.10	bZIP_2	2	3	0.67	9.73	0.0134
