# Supplementary material for: The Transcriptional Response to Nonself in the Fungus Podospora anserina
Source: G3 (Bethesda). 2013 Jun 1;3(6):1015–30. doi: 10.1534/g3.113.006262 (PMC3689799; doi:10.1534/g3.113.006262)
Supplement: Supporting Information [file supp_g3.113.006262_TableS8_.xls]

## Sheet: Feuil1
GO term enrichment in the set of orthologous gene pairs up regulated in N. crassa and P. anserina
Go term	functional category	Colonne1	Colonne2	Colonne3	Colonne4	Colonne5	Colonne6	Colonne7	Colonne8	enrichment in common up regulated gene set	Colonne9	Colonne10	Colonne11	Colonne12	Colonne13	p-value
GO:0006464	protein modification	8	6.78	GO:0005975	carbohydrate metabolism	261	3.54	163	2.21	3.07	8	110	163	7201	0.005	0.005
GO:0006508	proteolysis and peptidolysis	7	5.93	GO:0006412	protein synthesis	198	2.69	150	2.04	2.91	7	111	150	7214	0.01	0.01
GO term enrichment in the set of othologous gene pairs down regulated in N. crassa and P. anserina
Go term	functional category	Colonne1	Colonne2	Colonne3	Colonne4	Colonne5	Colonne6	Colonne7	Colonne8	enrichment in common down regulated gene set	Colonne9	Colonne10	Colonne11	Colonne12	Colonne13	p-value
GO:0005975	carbohydrate metabolism	114	4.68	GO:0007154	effectors/modulators; cell communication	152	3.01	149	2.95	1.59	114	2324		149	4895	0.0002
GO:0006412	protein synthesis	83	3.4	GO:0005975	carbohydrate metabolism	149	2.95	117	2.32	1.47	83	2355		117	4927	0.007
GO:0005840	ribosomal proteins	76	3.12	GO:0006464	protein modification	127	2.52	57	1.13	2.76	76	2362		57	4987	5.6E-9
GO:0006091	energy/TCA cycle	74	3.04	GO:0006351	RNA synthesis, transcription, DNA-dependent	124	2.46	48	0.95	3.2	74	2364		48	4996	1.5E-10
