# Supplementary material for: The Transcriptional Response to Nonself in the Fungus Podospora anserina
Source: G3 (Bethesda). 2013 Jun 1;3(6):1015–30. doi: 10.1534/g3.113.006262 (PMC3689799; doi:10.1534/g3.113.006262)
Supplement: Supporting Information [file supp_g3.113.006262_TableS9.xls]

## Sheet: Feuil1
cluster size	observed number of clusters of adjacent of up regulated genes	expected number of clusters of adjacent up regulated genes	observed number of clusters of adjacent down regulated genes	expected number of adjacent down regulated genes
2	283	296.625	391	443.707
3	113	63.1932	124	78.5223
4	38	13.4336	26	18.2957
5	13	2.88	10	4.26
6	4	0.61	0	0.99
7	9	0.13	0	0.22
8	1	0.028	1	0.069
9	4	0.0055	0	0.011
10	1	0.002	0	0.005
