# Supplementary material for: The Transcriptional Response to Nonself in the Fungus Podospora anserina
Source: G3 (Bethesda). 2013 Jun 1;3(6):1015–30. doi: 10.1534/g3.113.006262 (PMC3689799; doi:10.1534/g3.113.006262)
Supplement: Supporting Information [file supp_g3.113.006262_TableS10.xls]

## Sheet: Feuil1
cluster size	gene	functional annotation	Fold Change max	Predicted secondary metabolite synthesis cluster
7				no
	Pa_1_2240	Putative protein of unknown function	4.19
	Pa_1_2250	Putative Glycoside Hydrolase Family 18	2.66
	Pa_1_2260	Putative deubiquitination-protection protein	2.4
	Pa_1_2270	Putative protein of unknown function	2.98
	Pa_1_2280	Putative UDP-N-acetylglucosamine pyrophosphorylase	2.82
	Pa_1_2290	Putative G/U mismatch-specific uracil DNA glycosylase	2.05
	Pa_1_2300	Putative protein of unknown function	3.05
7				no
	Pa_1_5370	Putative protein of unknown function	2.33
	Pa_1_5380	Putative protein of unknown function	29.05
	Pa_1_5390	Putative L-lactate dehydrogenase	4.35
	Pa_1_5400	Putative permease	4.55
	Pa_1_5410	Putative L-PSP endoribonuclease	3.46
	Pa_1_5420	Putative aldehyde dehydrogenase	6.44
	Pa_1_5430	Putative metal-dependent hydrolase	3.85
7				no
	Pa_2_4470	Putative protein of unknown function	2.43
	Pa_2_4480	Putative protein of unknown function	3.5
	Pa_2_4490	Putative protein of unknown function	48.43
	Pa_2_4500	tetratricopeptide repeat protein	37.62
	Pa_2_4510	sesB-like protein	15.95
	Pa_2_4520	protein with PB002574	21.89
	Pa_2_4530	Ankyrin repeat protein	29.58
9				no
	Pa_2_8330	Putative protein of unknown function	2.52
	Pa_2_8340	Putative protein of unknown function	isp
	Pa_2_8350	Putative protein of unknown function	19.39
	Pa_2_8360	Putative protein of unknown function	3.56
	Pa_2_8370	Putative protein of unknown function	5.24
	Pa_2_8380	Putative baculoviral IAP repeat-containing protein	4.77
	Pa_2_8390	Putative L-amino-acid oxidase	6.06
	Pa_2_8400	Putative ammonium transporter	5.34
	Pa_2_8405	Putative protein of unknown function	12.86
7				no
	Pa_3_9590	Fructosamine kinase	13.54
	Pa_3_9600	sesB-NACHT-WD	3.44
	Pa_3_9610	Heterokaryon incompatibility protein (HET) PB004197	3.16
	Pa_3_9620	Putative protein of unknown function	12.62
	Pa_3_9630	F-box domain protein	isp
	Pa_3_9650	Ankyrin repeat protein	isp
	Pa_3_9655	protein with signal peptide lactonase domain	5.78
7				no
	Pa_4_830	Putative protein of unknown function	3.85
	Pa_4_835	Putative protein of unknown function	isp
	Pa_4_840	Putative protein of unknown function	2.03
	Pa_4_850	Putative transporter	2.77
	Pa_4_860	Putative protein of unknown function	46.47
	Pa_4_870	Putative Glycoside Hydrolase Family 16	3.17
	Pa_4_880	Putative GMC oxidoreductase	2.51
10				no
	Pa_4_1550	Putative Heterokaryon incompatibility protein	15.98
	Pa_4_1555	Putative protein of unknown function	4.09
	Pa_4_1560	Putative NmrA-like protein	10.88
	Pa_4_1570	Putative multidrug efflux system protein	9.49
	Pa_4_1580	Putative protein of unknown function	6.91
	Pa_4_1590	Putative O-methyltransferase	14.16
	Pa_4_1600	Putative Cytochrome P450 protein	9.83
	Pa_4_1610	Putative polyketide synthase / Acyl-coenzyme A synthetases/AMP-(fatty) acid ligases	5.85
	Pa_4_1620	Putative O-methyltransferase	16.3
	Pa_4_1625	Putative protein of unknown function	4.85
8				no
	Pa_4_5503	Putative protein of unknown function	2.46
	Pa_4_5506	Putative protein of unknown function	11.41
	Pa_4_5510	Putative protein of unknown function	5.64
	Pa_4_5520	Putative protein of unknown function	13.64
	Pa_4_5530	Putative protein of unknown function	13.11
	Pa_4_5540	Putative protein of unknown function	2.81
	Pa_4_5550	Putative protein of unknown function	6.84
	Pa_4_5560	Putative Glycoside Hydrolase Family 18	31.71
9				no
	Pa_4_7070	SH3 domain SYLF lipid binding module	2.42
	Pa_4_7080	Putative Esterase and lipase	2.57
	Pa_4_7090	Putative protein of unknown function	isp
	Pa_4_7095	Putative protein of unknown function	isp
	Pa_4_7100	Putative protein of unknown function	13.07
	Pa_4_7102	Putative protein of unknown function	isp
	Pa_4_7105	Putative protein of unknown function	11.49
	Pa_4_7108	Putative protein of unknown function	isp
	Pa_4_7109	Putative protein of unknown function	isp
7				yes
	Pa_5_350	Putative protein of unknown function	18.83
	Pa_5_360	Putative bifunctional P-450:NADPH-P450 reductase	27.93
	Pa_5_370	Putative transporter	73.53
	Pa_5_380	Putative polyketide synthase	50.72
	Pa_5_390	Putative protein of unknown function	7.19
	Pa_5_400	Putative protein of unknown function	59.88
	Pa_5_404	Putative protein of unknown function	isp
7				no
	Pa_5_1260	Putative Cytochrome P450 protein	10.2
	Pa_5_1270	Putative protein of unknown function	4.08
	Pa_5_1280	Putative GMC oxidoreductase	9.42
	Pa_5_1290	Putative Cytochrome P450 protein	11.11
	Pa_5_1300	Putative protein of unknown function	19.16
	Pa_5_1310	Putative protein of unknown function	3.59
	Pa_5_1320	Putative zinc-finger and helicase domain-containing protein	isp
7				no
	Pa_5_2380	Histone chaperone Rttp106-like	2.73
	Pa_5_2390	Fungal protein of unknown function (DUF1742)	2.02
	Pa_5_2400	Dual specificity phosphatase, catalytic domain	2.95
	Pa_5_2410	Zinc-finger double domain	4.33
	Pa_5_2420	Fungal specific transcription factor domain	2.16
	Pa_5_2430	Protein of unknown function, DUF607	3.67
	Pa_5_2440	Acetyltransferase (GNAT) domain	4.26
9				yes
	Pa_5_11030	Putative Cytochrome P450 protein	isp
	Pa_5_11040	Putative 8-O-methyltransferase precursor	isp
	Pa_5_11050	Putative oxidoreductase	31.06
	Pa_5_11060	Putative sterigmatocystin 8-O-methyltransferase precursor	2.74
	Pa_5_11070	Putative oxidoreductase	4.89
	Pa_5_11080	Putative voltage-gated shaker-like K+ channel	2.36
	Pa_5_11090	Putative 8-O-methyltransferase	3.46
	Pa_5_11100	Putative monooxygenase	isp
	Pa_5_11110	Putative protein of unknown function	15.04
7				no
	Pa_6_10450	Putative protein of unknown function	3.95
	Pa_6_10460	Putative protein of unknown function	15.32
	Pa_6_10470	Putative Serine/threonine-protein kinase	15.87
	Pa_6_10480	Putative protein of unknown function	49.13
	Pa_6_10490	Putative Serine/threonine-protein kinase	23.52
	Pa_6_10500	Putative Subtilase	2.69
	Pa_6_10510	Putative Nucleotidase	63.4
9				no
	Pa_7_4265	Putative protein of unknown function	4.18
	Pa_7_4270	Putative transporter	33.82
	Pa_7_4280	Putative protein of unknown function	4.5
	Pa_7_4290	Putative Cytochrome P450 protein	2.29
	Pa_7_4300	Putative sodium transport ATPase	4.27
	Pa_7_4310	Putative protein of unknown function	31.77
	Pa_7_4320	Putative trihydrophobin precursor	2.01
	Pa_7_4330	Putative dehydrogenase	4.28
	Pa_7_4340	Putative protein of unknown function	11.28
